# Supplementary material for: 3-(2,5-Di­methyl­phen­yl)-8-meth­oxy-2-oxo-1-aza­spiro­[4.5]dec-3-en-4-yl 3-(2-bromo-4-fluoro­phen­yl)acrylate
Source: Acta Crystallogr Sect E Struct Rep Online. 2013 Jun 8;69(Pt 7):o1064–5. doi: 10.1107/S160053681301430X (PMC3772492; doi:10.1107/S160053681301430X)
Supplement: Supplementary file 1 [file e-69-o1064-sup1.cif]

##############################################################################
#                                                                            #
# This CIF contains the data in a paper accepted for publication in          #
# Acta Crystallographica Section E. It conforms to the requirements of       #
# Notes for Authors for Acta Crystallographica Section E, and has been       #
# peer reviewed under the auspices of the IUCr Commission on Journals.       #
#                                                                            #
# Full details of the Crystallographic Information File format               #
# are given in the paper "The Crystallographic Information File (CIF):       #
# a New Standard Archive File for Crystallography" by S. R. Hall, F. H.      #
# Allen and I. D. Brown [Acta Cryst. (1991), A47, 655-685].                  #
#                                                                            #
# The current version of the core CIF dictionary is obtainable from          #
# ftp://ftp.iucr.org/pub/cif_core.dic.                                       #
#                                                                            #
# Software is freely available for graphical display of the structure(s)     #
# in this CIF. For information consult the CIF software page                 #
# http://www.iucr.org/resources/cif/software.                                #
#                                                                            #
# This file may be used for bona fide research purposes within the           #
# scientific community so long as proper attribution is given to the journal # 
# article from which it was obtained.                                        #
#                                                                            #
##############################################################################
data_global
_audit_creation_method     SHELXL-97
_journal_date_recd_electronic     2013-05-09
_journal_date_accepted     2013-05-23
_journal_name_full     'Acta Crystallographica, Section E'
_journal_year     2013
_journal_volume     69
_journal_issue      7
_journal_page_first     o1064
_journal_page_last     o1065
_journal_paper_category     QO
_journal_paper_doi     10.1107/S160053681301430X
_journal_coeditor_code     VM2194
_publ_contact_author_name     'Jin-Hao Zhao'
_publ_contact_author_address
;
Ministry of Agriculture Key Laboratory of Agricultural Entomology,
Institute of Pesticide and Environmental Toxicology, Zhejiang University,
Hangzhou 310029,
People's Republic of China
;
_publ_contact_author_email     'jinhaozhao@zju.edu.cn'
_publ_contact_author_fax     '086 571 86430193'
_publ_contact_author_phone     '0571-86971902'
_publ_section_title
;
3-(2,5-Dimethylphenyl)-8-methoxy-2-oxo-1-azaspiro[4.5]dec-3-en-4-yl
3-(2-bromo-4-fluorophenyl)acrylate
;
loop_
    _publ_author_name
    _publ_author_footnote
    _publ_author_address
    'Xu, Bing-Rong' .
;
College of Pharmaceutical Science,
Zhejiang University of Technology,
Hangzhou 310032,
People's Republic of China
;
    'He, Xing-Rui' .
;
College of Pharmaceutical Science,
Zhejiang University of Technology,
Hangzhou 310032,
People's Republic of China
;
    'Cheng, Jing-Li' .
;
Ministry of Agriculture Key Laboratory of Agricultural Entomology,
Institute of Pesticide and Environmental Toxicology, Zhejiang University,
Hangzhou 310029,
People's Republic of China
;
    'Zhao, Jin-Hao' .
;
Ministry of Agriculture Key Laboratory of Agricultural Entomology,
Institute of Pesticide and Environmental Toxicology, Zhejiang University,
Hangzhou 310029,
People's Republic of China
;
_chemical_name_systematic     ?
data_I
_chemical_name_common     ?
_chemical_formula_moiety     'C27 H27 Br F N O4'
_chemical_formula_sum     'C27 H27 Br F N O4'
_chemical_formula_iupac     'C27 H27 Br F N O4'
_chemical_formula_weight     528.41
_chemical_melting_point     ?
_symmetry_cell_setting     triclinic
_symmetry_space_group_name_H-M     'P -1'
_symmetry_space_group_name_Hall     '-P 1'
loop_
    _symmetry_equiv_pos_as_xyz
    'x, y, z'
    '-x, -y, -z'
_cell_length_a     10.5170(5)
_cell_length_b     11.2410(6)
_cell_length_c     12.5150(7)
_cell_angle_alpha     110.364(2)
_cell_angle_beta     102.049(2)
_cell_angle_gamma     107.4090(10)
_cell_volume     1239.95(11)
_cell_formula_units_Z     2
_cell_measurement_reflns_used     8334
_cell_measurement_theta_min     3.1
_cell_measurement_theta_max     27.4
_cell_measurement_temperature     296(2)
_exptl_crystal_description     'chunk'
_exptl_crystal_colour     'colorless'
_exptl_crystal_size_max     0.48
_exptl_crystal_size_mid     0.45
_exptl_crystal_size_min     0.24
_exptl_crystal_density_diffrn     1.415
_exptl_crystal_density_meas     ?
_exptl_crystal_density_method     'not measured'
_exptl_crystal_F_000     544
_exptl_absorpt_coefficient_mu     1.698
_exptl_absorpt_correction_type     multi-scan
_exptl_absorpt_process_details     '(ABSCOR; Higashi, 1995)'
_exptl_absorpt_correction_T_min     0.4462
_exptl_absorpt_correction_T_max     0.6653
_exptl_special_details     ?
_diffrn_ambient_temperature     296(2)
_diffrn_radiation_type     MoK\a
_diffrn_radiation_wavelength     0.71073
_diffrn_radiation_source     'rotating anode'
_diffrn_radiation_monochromator     graphite
_diffrn_measurement_device_type     'Rigaku R-AXIS RAPID/ZJUG'
_diffrn_measurement_method     \w
_diffrn_detector_area_resol_mean     10.00
_diffrn_reflns_number     10805
_diffrn_reflns_av_R_equivalents     0.0351
_diffrn_reflns_av_sigmaI/netI     0.0484
_diffrn_reflns_theta_min     3.09
_diffrn_reflns_theta_max     26.00
_diffrn_reflns_theta_full     26.00
_diffrn_measured_fraction_theta_max     0.997
_diffrn_measured_fraction_theta_full     0.997
_diffrn_reflns_limit_h_min     -12
_diffrn_reflns_limit_h_max     12
_diffrn_reflns_limit_k_min     -13
_diffrn_reflns_limit_k_max     13
_diffrn_reflns_limit_l_min     -15
_diffrn_reflns_limit_l_max     15
_diffrn_standards_number     ?
_diffrn_standards_interval_count     ?
_diffrn_standards_interval_time     ?
_diffrn_standards_decay_%     ?
_refine_special_details
;
Refinement of <i>F</i>^2^ against ALL reflections. The weighted <i>R</i>-factor
<i>wR</i> and goodness of fit <i>S</i> are based on <i>F</i>^2^, conventional
<i>R</i>-factors <i>R</i> are based on <i>F</i>, with <i>F</i> set to zero for
negative <i>F</i>^2^. The threshold expression of <i>F</i>^2^ >
\s(<i>F</i>^2^) is used only for calculating <i>R</i>-factors(gt) <i>etc</i>.
and is not relevant to the choice of reflections for refinement.
<i>R</i>-factors based on <i>F</i>^2^ are statistically about twice as large
as those based on <i>F</i>, and <i>R</i>- factors based on ALL data will be
even larger.
;
_reflns_number_total     4845
_reflns_number_gt     3433
_reflns_threshold_expression     I>2sigma(I)
_refine_ls_structure_factor_coef     Fsqd
_refine_ls_matrix_type     full
_refine_ls_R_factor_all     0.0723
_refine_ls_R_factor_gt     0.0413
_refine_ls_wR_factor_gt     0.0929
_refine_ls_wR_factor_ref     0.1336
_refine_ls_goodness_of_fit_ref     1.003
_refine_ls_restrained_S_all     1.003
_refine_ls_number_reflns     4845
_refine_ls_number_parameters     311
_refine_ls_number_restraints     0
_refine_ls_hydrogen_treatment     constr
_refine_ls_weighting_scheme     calc
_refine_ls_weighting_details
         'calc w=1/[\s^2^(Fo^2^)+(0.0452P)^2^+2.4533P] where P=(Fo^2^+2Fc^2^)/3'
_atom_sites_solution_hydrogens     geom
_atom_sites_solution_primary     direct
_atom_sites_solution_secondary     difmap
_refine_ls_shift/su_max     0.000
_refine_ls_shift/su_mean     0.000
_refine_diff_density_max     0.460
_refine_diff_density_min     -0.948
_refine_ls_extinction_method     'SHELXL97 (Sheldrick, 2008)'
_refine_ls_extinction_coef     0.036(2)
_refine_ls_extinction_expression
                                  'Fc^*^=kFc[1+0.001xFc^2^\l^3^/sin(2\q)]^-1/4^'
loop_
    _atom_type_symbol
    _atom_type_description
    _atom_type_scat_dispersion_real
    _atom_type_scat_dispersion_imag
    _atom_type_scat_source
    'C' 'C' 0.0033 0.0016
                         'International Tables Vol C Tables 4.2.6.8 and 6.1.1.4'
    'H' 'H' 0.0000 0.0000
                         'International Tables Vol C Tables 4.2.6.8 and 6.1.1.4'
    'N' 'N' 0.0061 0.0033
                         'International Tables Vol C Tables 4.2.6.8 and 6.1.1.4'
    'O' 'O' 0.0106 0.0060
                         'International Tables Vol C Tables 4.2.6.8 and 6.1.1.4'
    'F' 'F' 0.0171 0.0103
                         'International Tables Vol C Tables 4.2.6.8 and 6.1.1.4'
    'Br' 'Br' -0.2901 2.4595
                         'International Tables Vol C Tables 4.2.6.8 and 6.1.1.4'
_computing_data_collection     'PROCESS-AUTO (Rigaku, 2006)'
_computing_cell_refinement     'PROCESS-AUTO (Rigaku, 2006)'
_computing_data_reduction     'CrystalStructure (Rigaku, 2007)'
_computing_structure_solution     'SHELXS97 (Sheldrick, 2008)'
_computing_structure_refinement     'SHELXL97 (Sheldrick, 2008)'
_computing_molecular_graphics     'ORTEP-3 for windows (Farrugia, 2012)'
_computing_publication_material     'WinGX (Farrugia, 2012)'
loop_
    _atom_site_type_symbol
    _atom_site_label
    _atom_site_fract_x
    _atom_site_fract_y
    _atom_site_fract_z
    _atom_site_U_iso_or_equiv
    _atom_site_adp_type
    _atom_site_calc_flag
    _atom_site_refinement_flags
    _atom_site_occupancy
    _atom_site_symmetry_multiplicity
    _atom_site_disorder_assembly
    _atom_site_disorder_group
    C C1 0.8088(4) 0.4745(4) 0.4082(4) 0.0461(9) Uani d . 1 1 . .
    C C2 0.6693(4) 0.4235(4) 0.3104(4) 0.0427(9) Uani d . 1 1 . .
    C C3 0.5971(4) 0.2940(4) 0.2902(3) 0.0383(8) Uani d . 1 1 . .
    C C4 0.6755(4) 0.2431(4) 0.3664(3) 0.0368(8) Uani d . 1 1 . .
    C C5 0.6237(4) 0.5058(4) 0.2510(4) 0.0478(10) Uani d . 1 1 . .
    C C6 0.7037(5) 0.5696(4) 0.1946(4) 0.0517(10) Uani d . 1 1 . .
    C C7 0.6475(6) 0.6406(5) 0.1396(4) 0.0634(13) Uani d . 1 1 . .
    H H7 0.6991 0.6852 0.1026 0.076 Uiso calc R 1 1 . .
    C C8 0.5196(6) 0.6467(5) 0.1384(4) 0.0648(13) Uani d . 1 1 . .
    H H8 0.4867 0.6957 0.1012 0.078 Uiso calc R 1 1 . .
    C C9 0.4375(5) 0.5814(4) 0.1916(4) 0.0538(11) Uani d . 1 1 . .
    C C10 0.4938(4) 0.5121(4) 0.2489(4) 0.0489(10) Uani d . 1 1 . .
    H H10 0.4422 0.4689 0.2868 0.059 Uiso calc R 1 1 . .
    C C11 0.8437(6) 0.5624(6) 0.1891(6) 0.0758(15) Uani d . 1 1 . .
    H H11A 0.9195 0.6344 0.2621 0.114 Uiso calc R 1 1 . .
    H H11B 0.8595 0.5745 0.1200 0.114 Uiso calc R 1 1 . .
    H H11C 0.8408 0.4736 0.1816 0.114 Uiso calc R 1 1 . .
    C C12 0.2922(5) 0.5783(6) 0.1840(5) 0.0744(15) Uani d . 1 1 . .
    H H12A 0.2922 0.6668 0.1937 0.112 Uiso calc R 1 1 . .
    H H12B 0.2672 0.5584 0.2473 0.112 Uiso calc R 1 1 . .
    H H12C 0.2241 0.5075 0.1063 0.112 Uiso calc R 1 1 . .
    C C13 0.4365(4) 0.1713(4) 0.0883(3) 0.0392(8) Uani d . 1 1 . .
    C C14 0.2895(4) 0.1370(4) 0.0199(3) 0.0389(8) Uani d . 1 1 . .
    H H14 0.2559 0.0845 -0.0640 0.047 Uiso calc R 1 1 . .
    C C15 0.2014(4) 0.1765(4) 0.0705(3) 0.0368(8) Uani d . 1 1 . .
    H H15 0.2330 0.2179 0.1551 0.044 Uiso calc R 1 1 . .
    C C16 0.0597(4) 0.1620(4) 0.0080(3) 0.0368(8) Uani d . 1 1 . .
    C C17 -0.0245(4) 0.2068(4) 0.0720(3) 0.0375(8) Uani d . 1 1 . .
    C C18 -0.1587(4) 0.1930(4) 0.0134(4) 0.0433(9) Uani d . 1 1 . .
    H H18 -0.2139 0.2221 0.0571 0.052 Uiso calc R 1 1 . .
    C C19 -0.2076(4) 0.1352(4) -0.1108(4) 0.0450(9) Uani d . 1 1 . .
    C C20 -0.1310(4) 0.0910(4) -0.1794(4) 0.0498(10) Uani d . 1 1 . .
    H H20 -0.1671 0.0532 -0.2639 0.060 Uiso calc R 1 1 . .
    C C21 0.0027(4) 0.1043(4) -0.1186(4) 0.0448(9) Uani d . 1 1 . .
    H H21 0.0561 0.0738 -0.1637 0.054 Uiso calc R 1 1 . .
    C C22 0.7009(4) 0.1194(4) 0.2883(3) 0.0369(8) Uani d . 1 1 . .
    H H22A 0.6100 0.0438 0.2336 0.044 Uiso calc R 1 1 . .
    H H22B 0.7531 0.1460 0.2391 0.044 Uiso calc R 1 1 . .
    C C23 0.7841(4) 0.0692(4) 0.3654(3) 0.0416(9) Uani d . 1 1 . .
    H H23A 0.7944 -0.0113 0.3124 0.050 Uiso calc R 1 1 . .
    H H23B 0.8785 0.1417 0.4148 0.050 Uiso calc R 1 1 . .
    C C24 0.7083(4) 0.0313(4) 0.4473(3) 0.0422(9) Uani d . 1 1 . .
    H H24 0.6171 -0.0484 0.3967 0.051 Uiso calc R 1 1 . .
    C C25 0.6811(4) 0.1511(4) 0.5247(4) 0.0478(10) Uani d . 1 1 . .
    H H25A 0.7713 0.2267 0.5811 0.057 Uiso calc R 1 1 . .
    H H25B 0.6272 0.1222 0.5720 0.057 Uiso calc R 1 1 . .
    C C26 0.5993(4) 0.2028(4) 0.4484(4) 0.0446(9) Uani d . 1 1 . .
    H H26A 0.5887 0.2827 0.5019 0.054 Uiso calc R 1 1 . .
    H H26B 0.5050 0.1305 0.3983 0.054 Uiso calc R 1 1 . .
    C C27 0.7981(6) -0.1319(5) 0.4762(5) 0.0770(16) Uani d . 1 1 . .
    H H27A 0.7041 -0.2030 0.4282 0.115 Uiso calc R 1 1 . .
    H H27B 0.8414 -0.1527 0.5390 0.115 Uiso calc R 1 1 . .
    H H27C 0.8543 -0.1281 0.4251 0.115 Uiso calc R 1 1 . .
    N N1 0.8079(3) 0.3695(3) 0.4373(3) 0.0448(8) Uani d . 1 1 . .
    H H1 0.8779 0.3758 0.4920 0.054 Uiso calc R 1 1 . .
    O O1 0.9056(3) 0.5907(3) 0.4548(3) 0.0610(9) Uani d . 1 1 . .
    O O2 0.7899(3) -0.0026(3) 0.5295(3) 0.0570(8) Uani d . 1 1 . .
    O O3 0.4596(2) 0.2081(3) 0.2103(2) 0.0393(6) Uani d . 1 1 . .
    O O4 0.5294(3) 0.1721(3) 0.0476(3) 0.0579(8) Uani d . 1 1 . .
    F F1 -0.3399(2) 0.1198(3) -0.1697(3) 0.0642(7) Uani d . 1 1 . .
    Br Br1 0.04050(4) 0.28752(5) 0.24507(4) 0.0578(2) Uani d . 1 1 . .
loop_
    _atom_site_aniso_label
    _atom_site_aniso_U_11
    _atom_site_aniso_U_22
    _atom_site_aniso_U_33
    _atom_site_aniso_U_12
    _atom_site_aniso_U_13
    _atom_site_aniso_U_23
    C1 0.037(2) 0.041(2) 0.049(2) 0.0123(17) 0.0039(17) 0.0168(19)
    C2 0.036(2) 0.042(2) 0.043(2) 0.0138(16) 0.0015(16) 0.0204(18)
    C3 0.0278(17) 0.041(2) 0.039(2) 0.0122(15) 0.0059(14) 0.0151(17)
    C4 0.0283(18) 0.0381(19) 0.037(2) 0.0086(14) 0.0044(14) 0.0163(16)
    C5 0.045(2) 0.037(2) 0.044(2) 0.0096(16) -0.0010(17) 0.0142(18)
    C6 0.060(3) 0.040(2) 0.048(2) 0.0157(19) 0.014(2) 0.0195(19)
    C7 0.080(3) 0.050(3) 0.054(3) 0.018(2) 0.016(2) 0.028(2)
    C8 0.075(3) 0.049(3) 0.059(3) 0.023(2) 0.002(2) 0.026(2)
    C9 0.060(3) 0.042(2) 0.047(2) 0.021(2) -0.001(2) 0.016(2)
    C10 0.048(2) 0.040(2) 0.050(2) 0.0134(17) 0.0057(18) 0.0190(19)
    C11 0.076(4) 0.077(4) 0.091(4) 0.031(3) 0.042(3) 0.047(3)
    C12 0.071(3) 0.067(3) 0.082(4) 0.037(3) 0.007(3) 0.033(3)
    C13 0.0295(19) 0.041(2) 0.042(2) 0.0128(15) 0.0072(15) 0.0181(17)
    C14 0.0355(19) 0.041(2) 0.0323(19) 0.0132(15) 0.0068(15) 0.0132(16)
    C15 0.0328(18) 0.043(2) 0.0289(18) 0.0108(15) 0.0071(14) 0.0157(16)
    C16 0.0298(18) 0.0363(19) 0.041(2) 0.0090(14) 0.0090(14) 0.0187(16)
    C17 0.0363(19) 0.0359(19) 0.036(2) 0.0109(15) 0.0118(15) 0.0151(16)
    C18 0.035(2) 0.041(2) 0.057(3) 0.0176(16) 0.0194(17) 0.0208(19)
    C19 0.0293(19) 0.047(2) 0.059(3) 0.0141(16) 0.0085(17) 0.029(2)
    C20 0.043(2) 0.058(3) 0.042(2) 0.0150(19) 0.0043(17) 0.026(2)
    C21 0.036(2) 0.055(2) 0.039(2) 0.0165(17) 0.0084(16) 0.0203(19)
    C22 0.0361(19) 0.040(2) 0.0355(19) 0.0161(15) 0.0134(15) 0.0172(16)
    C23 0.041(2) 0.044(2) 0.040(2) 0.0190(17) 0.0126(16) 0.0176(17)
    C24 0.046(2) 0.046(2) 0.033(2) 0.0185(17) 0.0075(16) 0.0181(17)
    C25 0.053(2) 0.055(2) 0.040(2) 0.0229(19) 0.0172(18) 0.0237(19)
    C26 0.043(2) 0.052(2) 0.044(2) 0.0228(18) 0.0163(17) 0.0226(19)
    C27 0.109(4) 0.055(3) 0.068(3) 0.046(3) 0.015(3) 0.027(3)
    N1 0.0353(17) 0.0384(17) 0.0474(19) 0.0095(13) -0.0018(14) 0.0183(15)
    O1 0.0406(16) 0.0398(16) 0.076(2) 0.0051(13) -0.0066(14) 0.0217(15)
    O2 0.080(2) 0.0511(17) 0.0417(16) 0.0353(16) 0.0093(14) 0.0224(14)
    O3 0.0250(12) 0.0469(15) 0.0410(14) 0.0099(10) 0.0051(10) 0.0214(12)
    O4 0.0389(16) 0.082(2) 0.0533(18) 0.0284(15) 0.0198(13) 0.0247(16)
    F1 0.0347(12) 0.0731(17) 0.0796(18) 0.0215(11) 0.0030(11) 0.0380(15)
    Br1 0.0467(3) 0.0738(4) 0.0435(3) 0.0204(2) 0.01813(19) 0.0176(2)
_geom_special_details
;
All e.s.d.'s (except the e.s.d. in the dihedral angle between two l.s. planes)
are estimated using the full covariance matrix. The cell e.s.d.'s are taken
into account individually in the estimation of e.s.d.'s in distances, angles
and torsion angles; correlations between e.s.d.'s in cell parameters are only
used when they are defined by crystal symmetry. An approximate (isotropic)
treatment of cell e.s.d.'s is used for estimating e.s.d.'s involving l.s.
planes.
;
loop_
    _geom_bond_atom_site_label_1
    _geom_bond_atom_site_label_2
    _geom_bond_site_symmetry_2
    _geom_bond_distance
    _geom_bond_publ_flag
    C1 O1 . 1.228(5) ?
    C1 N1 . 1.350(5) ?
    C1 C2 . 1.496(5) ?
    C2 C3 . 1.327(5) ?
    C2 C5 . 1.494(5) ?
    C3 O3 . 1.383(4) ?
    C3 C4 . 1.500(5) ?
    C4 N1 . 1.473(4) ?
    C4 C26 . 1.533(5) ?
    C4 C22 . 1.532(5) ?
    C5 C10 . 1.385(6) ?
    C5 C6 . 1.400(6) ?
    C6 C7 . 1.398(6) ?
    C6 C11 . 1.513(7) ?
    C7 C8 . 1.364(7) ?
    C7 H7 . 0.9300 ?
    C8 C9 . 1.389(7) ?
    C8 H8 . 0.9300 ?
    C9 C10 . 1.399(6) ?
    C9 C12 . 1.501(7) ?
    C10 H10 . 0.9300 ?
    C11 H11A . 0.9600 ?
    C11 H11B . 0.9600 ?
    C11 H11C . 0.9600 ?
    C12 H12A . 0.9600 ?
    C12 H12B . 0.9600 ?
    C12 H12C . 0.9600 ?
    C13 O4 . 1.192(4) ?
    C13 O3 . 1.381(5) ?
    C13 C14 . 1.461(5) ?
    C14 C15 . 1.324(5) ?
    C14 H14 . 0.9300 ?
    C15 C16 . 1.463(5) ?
    C15 H15 . 0.9300 ?
    C16 C21 . 1.395(5) ?
    C16 C17 . 1.401(5) ?
    C17 C18 . 1.383(5) ?
    C17 Br1 . 1.903(4) ?
    C18 C19 . 1.367(6) ?
    C18 H18 . 0.9300 ?
    C19 F1 . 1.359(4) ?
    C19 C20 . 1.366(6) ?
    C20 C21 . 1.388(5) ?
    C20 H20 . 0.9300 ?
    C21 H21 . 0.9300 ?
    C22 C23 . 1.529(5) ?
    C22 H22A . 0.9700 ?
    C22 H22B . 0.9700 ?
    C23 C24 . 1.520(5) ?
    C23 H23A . 0.9700 ?
    C23 H23B . 0.9700 ?
    C24 O2 . 1.429(4) ?
    C24 C25 . 1.508(6) ?
    C24 H24 . 0.9800 ?
    C25 C26 . 1.527(5) ?
    C25 H25A . 0.9700 ?
    C25 H25B . 0.9700 ?
    C26 H26A . 0.9700 ?
    C26 H26B . 0.9700 ?
    C27 O2 . 1.410(5) ?
    C27 H27A . 0.9600 ?
    C27 H27B . 0.9600 ?
    C27 H27C . 0.9600 ?
    N1 H1 . 0.8600 ?
loop_
    _geom_angle_atom_site_label_1
    _geom_angle_atom_site_label_2
    _geom_angle_atom_site_label_3
    _geom_angle_site_symmetry_1
    _geom_angle_site_symmetry_3
    _geom_angle
    _geom_angle_publ_flag
    O1 C1 N1 . . 126.2(4) ?
    O1 C1 C2 . . 126.7(4) ?
    N1 C1 C2 . . 107.2(3) ?
    C3 C2 C5 . . 128.4(3) ?
    C3 C2 C1 . . 106.0(3) ?
    C5 C2 C1 . . 125.6(3) ?
    C2 C3 O3 . . 126.1(3) ?
    C2 C3 C4 . . 114.4(3) ?
    O3 C3 C4 . . 119.5(3) ?
    N1 C4 C3 . . 99.0(3) ?
    N1 C4 C26 . . 111.7(3) ?
    C3 C4 C26 . . 112.8(3) ?
    N1 C4 C22 . . 112.4(3) ?
    C3 C4 C22 . . 111.8(3) ?
    C26 C4 C22 . . 108.9(3) ?
    C10 C5 C6 . . 120.2(4) ?
    C10 C5 C2 . . 117.0(4) ?
    C6 C5 C2 . . 122.7(4) ?
    C7 C6 C5 . . 117.0(4) ?
    C7 C6 C11 . . 119.8(4) ?
    C5 C6 C11 . . 123.2(4) ?
    C8 C7 C6 . . 122.3(5) ?
    C8 C7 H7 . . 118.8 ?
    C6 C7 H7 . . 118.8 ?
    C7 C8 C9 . . 121.4(4) ?
    C7 C8 H8 . . 119.3 ?
    C9 C8 H8 . . 119.3 ?
    C8 C9 C10 . . 116.9(4) ?
    C8 C9 C12 . . 122.4(4) ?
    C10 C9 C12 . . 120.7(4) ?
    C5 C10 C9 . . 122.2(4) ?
    C5 C10 H10 . . 118.9 ?
    C9 C10 H10 . . 118.9 ?
    C6 C11 H11A . . 109.5 ?
    C6 C11 H11B . . 109.5 ?
    H11A C11 H11B . . 109.5 ?
    C6 C11 H11C . . 109.5 ?
    H11A C11 H11C . . 109.5 ?
    H11B C11 H11C . . 109.5 ?
    C9 C12 H12A . . 109.5 ?
    C9 C12 H12B . . 109.5 ?
    H12A C12 H12B . . 109.5 ?
    C9 C12 H12C . . 109.5 ?
    H12A C12 H12C . . 109.5 ?
    H12B C12 H12C . . 109.5 ?
    O4 C13 O3 . . 122.2(3) ?
    O4 C13 C14 . . 125.7(4) ?
    O3 C13 C14 . . 112.1(3) ?
    C15 C14 C13 . . 123.8(3) ?
    C15 C14 H14 . . 118.1 ?
    C13 C14 H14 . . 118.1 ?
    C14 C15 C16 . . 127.1(3) ?
    C14 C15 H15 . . 116.4 ?
    C16 C15 H15 . . 116.4 ?
    C21 C16 C17 . . 116.8(3) ?
    C21 C16 C15 . . 121.4(3) ?
    C17 C16 C15 . . 121.8(3) ?
    C18 C17 C16 . . 122.0(3) ?
    C18 C17 Br1 . . 116.8(3) ?
    C16 C17 Br1 . . 121.1(3) ?
    C19 C18 C17 . . 117.8(3) ?
    C19 C18 H18 . . 121.1 ?
    C17 C18 H18 . . 121.1 ?
    F1 C19 C20 . . 118.0(4) ?
    F1 C19 C18 . . 118.5(4) ?
    C20 C19 C18 . . 123.5(3) ?
    C19 C20 C21 . . 117.6(4) ?
    C19 C20 H20 . . 121.2 ?
    C21 C20 H20 . . 121.2 ?
    C20 C21 C16 . . 122.2(4) ?
    C20 C21 H21 . . 118.9 ?
    C16 C21 H21 . . 118.9 ?
    C23 C22 C4 . . 112.2(3) ?
    C23 C22 H22A . . 109.2 ?
    C4 C22 H22A . . 109.2 ?
    C23 C22 H22B . . 109.2 ?
    C4 C22 H22B . . 109.2 ?
    H22A C22 H22B . . 107.9 ?
    C24 C23 C22 . . 110.8(3) ?
    C24 C23 H23A . . 109.5 ?
    C22 C23 H23A . . 109.5 ?
    C24 C23 H23B . . 109.5 ?
    C22 C23 H23B . . 109.5 ?
    H23A C23 H23B . . 108.1 ?
    O2 C24 C25 . . 106.3(3) ?
    O2 C24 C23 . . 112.4(3) ?
    C25 C24 C23 . . 110.9(3) ?
    O2 C24 H24 . . 109.0 ?
    C25 C24 H24 . . 109.0 ?
    C23 C24 H24 . . 109.0 ?
    C24 C25 C26 . . 112.1(3) ?
    C24 C25 H25A . . 109.2 ?
    C26 C25 H25A . . 109.2 ?
    C24 C25 H25B . . 109.2 ?
    C26 C25 H25B . . 109.2 ?
    H25A C25 H25B . . 107.9 ?
    C25 C26 C4 . . 111.7(3) ?
    C25 C26 H26A . . 109.3 ?
    C4 C26 H26A . . 109.3 ?
    C25 C26 H26B . . 109.3 ?
    C4 C26 H26B . . 109.3 ?
    H26A C26 H26B . . 107.9 ?
    O2 C27 H27A . . 109.5 ?
    O2 C27 H27B . . 109.5 ?
    H27A C27 H27B . . 109.5 ?
    O2 C27 H27C . . 109.5 ?
    H27A C27 H27C . . 109.5 ?
    H27B C27 H27C . . 109.5 ?
    C1 N1 C4 . . 113.4(3) ?
    C1 N1 H1 . . 123.3 ?
    C4 N1 H1 . . 123.3 ?
    C27 O2 C24 . . 115.2(3) ?
    C13 O3 C3 . . 116.7(3) ?
loop_
    _geom_torsion_atom_site_label_1
    _geom_torsion_atom_site_label_2
    _geom_torsion_atom_site_label_3
    _geom_torsion_atom_site_label_4
    _geom_torsion_site_symmetry_1
    _geom_torsion_site_symmetry_2
    _geom_torsion_site_symmetry_3
    _geom_torsion_site_symmetry_4
    _geom_torsion
    _geom_torsion_publ_flag
    O1 C1 C2 C3 . . . . -178.7(4) ?
    N1 C1 C2 C3 . . . . 0.4(5) ?
    O1 C1 C2 C5 . . . . 0.7(7) ?
    N1 C1 C2 C5 . . . . 179.8(4) ?
    C5 C2 C3 O3 . . . . -2.3(7) ?
    C1 C2 C3 O3 . . . . 177.1(4) ?
    C5 C2 C3 C4 . . . . 179.9(4) ?
    C1 C2 C3 C4 . . . . -0.8(5) ?
    C2 C3 C4 N1 . . . . 0.8(4) ?
    O3 C3 C4 N1 . . . . -177.2(3) ?
    C2 C3 C4 C26 . . . . 119.1(4) ?
    O3 C3 C4 C26 . . . . -58.9(4) ?
    C2 C3 C4 C22 . . . . -117.7(4) ?
    O3 C3 C4 C22 . . . . 64.2(4) ?
    C3 C2 C5 C10 . . . . 51.7(6) ?
    C1 C2 C5 C10 . . . . -127.5(4) ?
    C3 C2 C5 C6 . . . . -125.6(5) ?
    C1 C2 C5 C6 . . . . 55.2(6) ?
    C10 C5 C6 C7 . . . . 1.2(6) ?
    C2 C5 C6 C7 . . . . 178.4(4) ?
    C10 C5 C6 C11 . . . . -177.6(4) ?
    C2 C5 C6 C11 . . . . -0.4(7) ?
    C5 C6 C7 C8 . . . . -1.0(7) ?
    C11 C6 C7 C8 . . . . 177.9(5) ?
    C6 C7 C8 C9 . . . . -0.4(8) ?
    C7 C8 C9 C10 . . . . 1.5(7) ?
    C7 C8 C9 C12 . . . . -175.7(5) ?
    C6 C5 C10 C9 . . . . -0.1(6) ?
    C2 C5 C10 C9 . . . . -177.4(4) ?
    C8 C9 C10 C5 . . . . -1.3(6) ?
    C12 C9 C10 C5 . . . . 176.0(4) ?
    O4 C13 C14 C15 . . . . -158.5(4) ?
    O3 C13 C14 C15 . . . . 19.6(5) ?
    C13 C14 C15 C16 . . . . 171.6(3) ?
    C14 C15 C16 C21 . . . . -1.4(6) ?
    C14 C15 C16 C17 . . . . 179.3(4) ?
    C21 C16 C17 C18 . . . . 0.9(5) ?
    C15 C16 C17 C18 . . . . -179.8(3) ?
    C21 C16 C17 Br1 . . . . -180.0(3) ?
    C15 C16 C17 Br1 . . . . -0.7(5) ?
    C16 C17 C18 C19 . . . . -0.8(6) ?
    Br1 C17 C18 C19 . . . . -180.0(3) ?
    C17 C18 C19 F1 . . . . 179.4(3) ?
    C17 C18 C19 C20 . . . . -0.1(6) ?
    F1 C19 C20 C21 . . . . -178.6(3) ?
    C18 C19 C20 C21 . . . . 0.9(6) ?
    C19 C20 C21 C16 . . . . -0.8(6) ?
    C17 C16 C21 C20 . . . . -0.1(6) ?
    C15 C16 C21 C20 . . . . -179.4(4) ?
    N1 C4 C22 C23 . . . . 68.2(4) ?
    C3 C4 C22 C23 . . . . 178.5(3) ?
    C26 C4 C22 C23 . . . . -56.1(4) ?
    C4 C22 C23 C24 . . . . 56.8(4) ?
    C22 C23 C24 O2 . . . . -174.0(3) ?
    C22 C23 C24 C25 . . . . -55.1(4) ?
    O2 C24 C25 C26 . . . . 177.6(3) ?
    C23 C24 C25 C26 . . . . 55.1(4) ?
    C24 C25 C26 C4 . . . . -55.9(5) ?
    N1 C4 C26 C25 . . . . -69.6(4) ?
    C3 C4 C26 C25 . . . . 179.9(3) ?
    C22 C4 C26 C25 . . . . 55.1(4) ?
    O1 C1 N1 C4 . . . . 179.2(4) ?
    C2 C1 N1 C4 . . . . 0.1(5) ?
    C3 C4 N1 C1 . . . . -0.5(4) ?
    C26 C4 N1 C1 . . . . -119.6(4) ?
    C22 C4 N1 C1 . . . . 117.6(4) ?
    C25 C24 O2 C27 . . . . 165.5(4) ?
    C23 C24 O2 C27 . . . . -73.0(5) ?
    O4 C13 O3 C3 . . . . 23.9(5) ?
    C14 C13 O3 C3 . . . . -154.3(3) ?
    C2 C3 O3 C13 . . . . 64.2(5) ?
    C4 C3 O3 C13 . . . . -118.0(4) ?
loop_
    _geom_hbond_atom_site_label_D
    _geom_hbond_atom_site_label_H
    _geom_hbond_atom_site_label_A
    _geom_hbond_site_symmetry_A
    _geom_hbond_distance_DH
    _geom_hbond_distance_HA
    _geom_hbond_distance_DA
    _geom_hbond_angle_DHA
    N1 H1 O1 2_766 0.86 2.11 2.859(4) 145
