# Supplementary material for: 3-(2,5-Di­methyl­phen­yl)-8-meth­oxy-2-oxo-1-aza­spiro­[4.5]dec-3-en-4-yl 3-(2-bromo-4-fluoro­phen­yl)acrylate
Source: Acta Crystallogr Sect E Struct Rep Online. 2013 Jun 8;69(Pt 7):o1064–5. doi: 10.1107/S160053681301430X (PMC3772492; doi:10.1107/S160053681301430X)
Supplement: Supplementary file 2 [file e-69-o1064-Isup2.hkl]

#
# h,k,l, Fc-squared, Fo-squared, sigma(Fo-squared) and status flag
#
data_I
_shelx_title ' lc-12 in P -1'
_shelx_refln_list_code          4
_shelx_F_calc_maximum      168.10
_exptl_crystal_F_000       544.00
_reflns_d_resolution_high  0.8106
 
loop_
 _symmetry_equiv_pos_as_xyz
 'x, y, z'
 '-x, -y, -z'
 
_cell_length_a    10.5170
_cell_length_b    11.2410
_cell_length_c    12.5150
_cell_angle_alpha 110.364
_cell_angle_beta  102.049
_cell_angle_gamma 107.409
 
_shelx_F_squared_multiplier     1.000
 
loop_
 _refln_index_h
 _refln_index_k
 _refln_index_l
 _refln_F_squared_calc
 _refln_F_squared_meas
 _refln_F_squared_sigma
 _refln_observed_status
   2   0   0       19.27       26.04      1.84 o
   3   0   0      572.85      547.89     20.95 o
   4   0   0     1216.22     1214.21     38.44 o
   5   0   0      133.53      134.40      6.73 o
   6   0   0      707.72      668.30     16.93 o
   7   0   0       95.44       87.60     13.44 o
   8   0   0      700.90      680.33     21.79 o
   9   0   0       15.00       20.60     17.09 o
  10   0   0        2.55       -4.57      8.60 o
  11   0   0       74.48       71.13     32.21 o
 -11   1   0        1.18        5.53     16.91 o
 -10   1   0        2.91       -3.45      7.90 o
  -9   1   0      607.15      594.35     26.35 o
  -8   1   0      208.46      210.24     12.04 o
  -7   1   0      585.78      570.10     16.62 o
  -6   1   0      780.09      712.75     33.50 o
  -5   1   0     5119.94     5007.02    169.18 o
  -4   1   0     3022.31     3232.83     57.33 o
  -3   1   0     1973.97     1912.64     18.99 o
  -2   1   0      405.41      340.82      3.82 o
   1   1   0     1610.83     1695.33     24.16 o
   2   1   0     8124.36     8772.41    357.43 o
   3   1   0     1483.63     1458.57     23.12 o
   4   1   0      341.30      279.74      6.05 o
   5   1   0     1991.36     2074.71     23.59 o
   6   1   0      409.28      392.80     13.24 o
   7   1   0      159.35      153.17     12.47 o
   8   1   0      150.84      162.88     16.47 o
   9   1   0       14.69       17.03     17.97 o
  10   1   0        2.44        7.67     10.10 o
  11   1   0        1.80       -1.84     15.07 o
 -12   2   0       95.17      113.05     22.29 o
 -11   2   0       48.42       48.07     26.52 o
 -10   2   0       98.42       85.68     16.58 o
  -9   2   0       30.55       31.35      7.46 o
  -8   2   0      185.15      158.37      5.72 o
  -7   2   0      171.66      163.25      4.51 o
  -6   2   0       25.62       22.00      2.03 o
  -5   2   0       45.13       32.25      2.18 o
  -4   2   0     4846.04     5253.00     74.27 o
  -3   2   0     4900.89     5497.57     64.24 o
  -2   2   0    10546.22     9620.54    403.28 o
  -1   2   0     4311.76     4946.09     78.33 o
   0   2   0     1608.58     1568.57     16.83 o
   1   2   0       18.63       20.14      1.22 o
   2   2   0     4621.96     4710.82     63.51 o
   3   2   0      120.48      119.93      3.54 o
   4   2   0      282.53      289.24      4.90 o
   5   2   0      276.01      275.34      4.19 o
   6   2   0       36.83       26.26      1.23 o
   7   2   0       41.84       43.07      9.98 o
   8   2   0      132.57      134.12     16.15 o
   9   2   0      219.59      237.31     23.63 o
  10   2   0      230.48      258.67     27.36 o
 -12   3   0       30.83       44.55     16.10 o
 -11   3   0      132.42      165.71     20.71 o
 -10   3   0      221.85      245.70     14.94 o
  -9   3   0      396.54      422.08      9.86 o
  -8   3   0        8.69        9.51      1.74 o
  -7   3   0     1655.16     1626.40     24.78 o
  -6   3   0     1239.21     1221.18     14.24 o
  -5   3   0      253.76      258.95      4.44 o
  -4   3   0      152.26      131.07      2.98 o
  -3   3   0      777.77      803.07      9.07 o
  -2   3   0      248.22      208.83      3.77 o
  -1   3   0      400.99      396.22      8.72 o
   0   3   0     3080.83     3302.05     48.59 o
   1   3   0     4612.45     5076.88     95.54 o
   2   3   0      314.07      283.59      5.84 o
   3   3   0      513.14      447.71      8.41 o
   4   3   0      237.67      197.50      4.67 o
   5   3   0      640.31      659.50     10.11 o
   6   3   0       26.93       24.34      2.46 o
   7   3   0      312.46      289.84      7.65 o
   8   3   0       10.65        8.81      8.31 o
   9   3   0        0.39        1.52      7.05 o
  10   3   0        3.77       11.88     11.85 o
 -12   4   0       17.49       15.45     11.62 o
 -11   4   0       45.65       53.13     13.91 o
 -10   4   0        0.85        1.74      1.03 o
  -9   4   0        6.48       11.24      3.45 o
  -8   4   0      388.96      402.26     10.22 o
  -7   4   0      740.70      789.04     15.82 o
  -6   4   0      347.21      326.29      5.62 o
  -5   4   0     2102.98     2145.61     28.35 o
  -4   4   0     2376.13     2379.50     27.04 o
  -3   4   0      617.70      569.66      8.58 o
  -2   4   0     1102.72     1004.26     11.69 o
  -1   4   0       81.46       55.21      3.72 o
   0   4   0      308.33      323.69      5.74 o
   1   4   0      237.36      227.05      5.76 o
   2   4   0      662.41      686.14     12.33 o
   3   4   0       52.55       56.53      3.02 o
   4   4   0      110.96      123.14      4.03 o
   5   4   0        3.96        4.97      1.59 o
   6   4   0      355.84      336.76      8.26 o
   7   4   0      284.34      282.22      6.55 o
   8   4   0       52.46       47.81     13.38 o
   9   4   0      243.89      248.75     25.19 o
 -12   5   0       28.99        0.09      5.09 o
 -11   5   0      251.79      265.72      6.70 o
 -10   5   0       32.03       41.02      5.17 o
  -9   5   0      514.20      516.34     17.79 o
  -8   5   0       13.78       13.12      2.82 o
  -7   5   0      339.55      321.51      7.55 o
  -6   5   0       10.35        8.00      1.74 o
  -5   5   0      104.98      101.92      3.01 o
  -4   5   0        1.28        1.86      1.46 o
  -3   5   0     1028.57      997.48     13.10 o
  -2   5   0      126.63      130.80      7.33 o
  -1   5   0     1411.17     1503.51     21.51 o
   0   5   0       51.59       41.36      4.41 o
   1   5   0      414.59      377.89      7.93 o
   2   5   0      796.75      832.42     15.71 o
   3   5   0      951.16      947.35     20.11 o
   4   5   0      129.50      133.83      7.23 o
   5   5   0       73.99       71.85      4.36 o
   6   5   0       56.11       56.77      5.07 o
   7   5   0        2.09        3.03      1.77 o
   8   5   0       29.73       40.19     12.67 o
 -12   6   0       14.33       -2.99      7.46 o
 -11   6   0        3.31       -0.14      2.79 o
 -10   6   0        5.36        7.62      3.74 o
  -9   6   0      333.36      355.11      9.85 o
  -8   6   0     1224.20     1335.24     30.03 o
  -7   6   0      989.27     1028.67     24.82 o
  -6   6   0      633.22      671.52     11.87 o
  -5   6   0      154.09      149.95      5.83 o
  -4   6   0      106.93      108.23      5.03 o
  -3   6   0     1278.92     1249.65     51.26 o
  -2   6   0      971.49      968.29     29.51 o
  -1   6   0      549.46      566.53     12.46 o
   0   6   0       48.15       52.95      4.29 o
   1   6   0      108.27      108.37      8.09 o
   2   6   0      519.03      510.10     11.90 o
   3   6   0       51.64       52.90      3.99 o
   4   6   0      351.83      368.60      9.80 o
   5   6   0      354.85      370.45     11.16 o
   6   6   0      140.38      142.80      5.86 o
   7   6   0        5.74        6.26      3.01 o
 -12   7   0       24.65       33.66     10.60 o
 -11   7   0      227.74      239.39     11.73 o
 -10   7   0        8.59        3.74      5.60 o
  -9   7   0       55.21       58.80      4.97 o
  -8   7   0      654.75      694.06     13.58 o
  -7   7   0       86.47      101.01      7.48 o
  -6   7   0        3.87        3.19      2.65 o
  -5   7   0       49.12       45.04      3.97 o
  -4   7   0      222.65      225.67     14.74 o
  -3   7   0      902.21      937.52     32.09 o
  -2   7   0       61.44       70.76      9.55 o
  -1   7   0      916.59      981.31     14.74 o
   0   7   0      777.07      769.48     20.76 o
   1   7   0      189.51      193.92     10.60 o
   2   7   0       39.45       43.98      4.79 o
   3   7   0      315.29      316.48      9.56 o
   4   7   0       10.23       12.69      4.15 o
   5   7   0       14.15       13.22      3.18 o
   6   7   0       28.96       27.56      4.46 o
   7   7   0        5.75       -2.66     10.48 o
 -12   8   0       21.49       14.03     13.70 o
 -11   8   0       22.07       31.27     15.31 o
 -10   8   0      232.29      239.57     25.13 o
  -9   8   0       75.05       80.56     18.33 o
  -8   8   0      269.73      314.12     30.75 o
  -7   8   0       10.51       10.36      7.11 o
  -6   8   0     1224.82     1326.61     45.76 o
  -5   8   0      137.56      147.70     14.63 o
  -4   8   0      241.85      243.82     17.58 o
  -3   8   0      169.34      167.21     15.51 o
  -2   8   0      107.86      133.35     22.86 o
  -1   8   0        5.87        6.60      3.26 o
   0   8   0        3.25        3.81      1.56 o
   1   8   0      137.95      151.30      6.50 o
   2   8   0      820.00      843.42     16.65 o
   3   8   0       35.53       45.98      5.24 o
   4   8   0       69.69       72.26      5.55 o
   5   8   0       65.54       63.75      5.98 o
 -11   9   0        6.97        4.98      5.97 o
 -10   9   0       17.01       12.41      7.55 o
  -9   9   0      147.33      137.17     15.59 o
  -8   9   0       57.39       70.59     12.71 o
  -7   9   0        7.77        7.08     12.76 o
  -6   9   0       11.31        5.88      7.05 o
  -5   9   0      106.77      138.34     26.25 o
  -4   9   0      143.09      153.55     16.65 o
  -3   9   0        3.16        6.76      7.26 o
  -2   9   0      521.70      557.18     28.84 o
  -1   9   0      117.23      127.69     15.38 o
   0   9   0       61.52       64.19      5.65 o
   1   9   0       12.47       17.31      3.06 o
   2   9   0       11.57       14.62      3.46 o
   3   9   0        2.87        3.60      2.68 o
   4   9   0        6.46        5.58      5.05 o
 -11  10   0        0.63       -6.44      7.26 o
 -10  10   0       80.56      102.67     15.40 o
  -9  10   0       31.53       42.39     12.65 o
  -8  10   0        3.83       -3.66      7.37 o
  -7  10   0       31.95       30.44     12.09 o
  -6  10   0       59.02       64.53     14.46 o
  -5  10   0        6.10       12.88      9.69 o
  -4  10   0      206.23      205.62     35.48 o
  -3  10   0       27.19       27.69     11.47 o
  -2  10   0      401.05      401.36     27.50 o
  -1  10   0       18.64       17.09     10.04 o
   0  10   0      101.83      104.72     26.74 o
   1  10   0       47.28       52.19      5.59 o
   2  10   0       20.05       20.56      3.74 o
   3  10   0       20.25       21.37      4.93 o
 -10  11   0        0.03        0.09      8.08 o
  -9  11   0       17.67        0.00      4.21 o
  -8  11   0       21.70       -2.31      7.76 o
  -7  11   0       14.24        0.76      6.56 o
  -6  11   0       27.01       -0.94      6.76 o
  -5  11   0      195.18      209.09     23.66 o
  -4  11   0       37.29       -0.23      5.74 o
  -3  11   0       13.70       -3.39      7.99 o
  -2  11   0       23.84       -0.85      6.44 o
  -1  11   0        9.42       -0.23      5.33 o
   0  11   0        0.31       -0.73      5.40 o
   1  11   0       48.05       62.47     10.60 o
  -9  12   0       35.54       -0.09      5.91 o
  -8  12   0        6.30        6.20     10.65 o
  -7  12   0        1.00        3.80      9.89 o
  -6  12   0        5.12       -1.14     13.93 o
  -5  12   0       10.89        0.73      7.43 o
  -4  12   0       24.98       -2.93      9.04 o
  -3  12   0       22.08       -0.35      6.47 o
  -2  12   0        3.45       -1.02      7.32 o
  -1  12   0        8.94        2.75      8.55 o
   3 -13   1        0.13        1.73      9.31 o
   4 -13   1       46.16        4.74     11.62 o
   5 -13   1        1.65        1.20      8.98 o
   6 -13   1        2.36        4.83     19.40 o
   7 -13   1        9.48        0.18      6.97 o
   0 -12   1        0.13       21.57     12.70 o
   1 -12   1        1.77        1.52      7.64 o
   2 -12   1        9.95        1.14      7.67 o
   3 -12   1        0.80       -0.53      6.85 o
   4 -12   1       35.83        1.29      8.20 o
   5 -12   1       27.05        0.59      7.23 o
   6 -12   1        6.51       -1.00      7.70 o
   7 -12   1       16.13        2.31      8.81 o
   8 -12   1       46.29       -3.75      9.31 o
   9 -12   1        0.35       -0.15      5.65 o
  -2 -11   1       54.65       51.98      9.63 o
  -1 -11   1       45.19       49.39     13.55 o
   0 -11   1      130.48      135.21     19.22 o
   1 -11   1        0.37       -1.17     10.59 o
   2 -11   1       23.67       26.23     20.23 o
   3 -11   1        0.08       -8.02     15.60 o
   4 -11   1       73.44       71.48     16.98 o
   5 -11   1       11.04        8.14      9.95 o
   6 -11   1       52.79        2.28      7.82 o
   7 -11   1        3.99        1.20      6.76 o
   8 -11   1       31.62        4.57      8.64 o
   9 -11   1       98.12      118.18     18.51 o
  10 -11   1       82.01        1.08     11.01 o
  -4 -10   1        8.97        4.92      3.48 o
  -3 -10   1       16.98       11.54      4.00 o
  -2 -10   1       26.37       22.13      4.27 o
  -1 -10   1        5.03        3.60      3.79 o
   0 -10   1       92.98      100.48     12.57 o
   1 -10   1      213.87      208.03      4.97 o
   2 -10   1      173.35      186.03     19.58 o
   3 -10   1        7.80       14.14      9.48 o
   4 -10   1        2.95       -1.46     10.10 o
   5 -10   1      350.36      377.89     26.46 o
   6 -10   1        3.37        4.36      7.46 o
   7 -10   1       58.95       77.71     14.99 o
   8 -10   1      173.06      180.13      7.37 o
   9 -10   1        4.68        2.87      6.56 o
  10 -10   1       29.62       31.67     11.06 o
  11 -10   1        3.02       -4.01      6.50 o
  -5  -9   1       49.36       63.11      5.61 o
  -4  -9   1      186.88      201.91     11.16 o
  -3  -9   1        8.02       11.23      3.43 o
  -2  -9   1      257.01      272.51     12.28 o
  -1  -9   1       30.28       33.78      3.81 o
   0  -9   1       77.65       85.15      6.49 o
   1  -9   1      130.60      135.33      3.48 o
   2  -9   1        3.49       -0.35      4.33 o
   3  -9   1       69.02       67.07     12.53 o
   4  -9   1      308.01      309.20     21.41 o
   5  -9   1        9.27        5.42      2.15 o
   6  -9   1        6.48        2.35      2.12 o
   7  -9   1     1224.38     1317.61     28.73 o
   8  -9   1      375.39      380.36     14.03 o
   9  -9   1       28.04       31.29      7.43 o
  10  -9   1       55.54       74.19     13.51 o
  11  -9   1       63.36       83.68      9.70 o
  -6  -8   1        0.81        1.75      2.72 o
  -5  -8   1       15.56       20.01      4.09 o
  -4  -8   1       39.70       29.45      6.22 o
  -3  -8   1      160.03      167.67      9.48 o
  -2  -8   1      308.02      325.43     12.78 o
  -1  -8   1       47.13       60.66      4.43 o
   0  -8   1       19.63       32.53     10.27 o
   1  -8   1       87.02       97.27     11.63 o
   2  -8   1      373.20      330.73      5.99 o
   3  -8   1     1195.27     1232.83     54.02 o
   4  -8   1      234.58      244.92      4.55 o
   5  -8   1       43.14       40.93      2.61 o
   6  -8   1       15.58       15.85      3.65 o
   7  -8   1       17.97       18.30      3.16 o
   8  -8   1      612.01      612.79     65.27 o
   9  -8   1       39.16       43.18      5.63 o
  10  -8   1       16.10       17.53      5.79 o
  11  -8   1      127.07      149.26     11.81 o
  12  -8   1        0.83        1.38      3.45 o
  -7  -7   1       51.53       57.61     20.87 o
  -6  -7   1       96.72      113.36      7.54 o
  -5  -7   1      187.36      208.85      8.23 o
  -4  -7   1      106.05      116.12      5.69 o
  -3  -7   1       11.12       11.25      3.42 o
  -2  -7   1       23.45       25.25      6.02 o
  -1  -7   1        1.12       -0.34      2.52 o
   0  -7   1       84.26       97.20      5.42 o
   1  -7   1        2.22        3.41      2.58 o
   2  -7   1        5.27        1.68      3.41 o
   3  -7   1       85.54       95.02      3.52 o
   4  -7   1      265.65      257.17      6.62 o
   5  -7   1       38.96       34.14      2.75 o
   6  -7   1     1412.49     1526.18     27.38 o
   7  -7   1      300.12      315.44     10.99 o
   8  -7   1      333.96      372.83     10.51 o
   9  -7   1      247.45      254.34     10.35 o
  10  -7   1       33.48       46.37      5.02 o
  11  -7   1        1.60        6.12      4.14 o
  12  -7   1       29.04        0.50      3.97 o
  -8  -6   1        1.35       -5.15     13.37 o
  -7  -6   1        0.18        1.87      1.74 o
  -6  -6   1       14.57       10.51      3.56 o
  -5  -6   1       56.92       59.57      7.18 o
  -4  -6   1       13.35        9.51      2.94 o
  -3  -6   1      624.37      672.16     14.73 o
  -2  -6   1       18.05       17.16      3.97 o
  -1  -6   1      925.46      895.06     18.35 o
   0  -6   1        9.70       10.49      1.82 o
   1  -6   1      794.46      789.53     19.77 o
   2  -6   1      345.50      292.47     15.04 o
   3  -6   1      512.88      456.82      8.20 o
   4  -6   1      733.26      812.13     13.02 o
   5  -6   1      170.09      181.90      6.36 o
   6  -6   1      164.75      173.57      6.69 o
   7  -6   1       76.56       98.61      4.31 o
   8  -6   1        1.41        5.36      2.36 o
   9  -6   1      438.34      479.70     15.14 o
  10  -6   1        2.12        4.94      4.70 o
  11  -6   1      207.54      208.94     10.26 o
  12  -6   1       51.37        1.52      5.03 o
  -9  -5   1       53.42       44.50     24.33 o
  -8  -5   1       70.97       59.73     14.00 o
  -7  -5   1      294.01      300.19      6.63 o
  -6  -5   1       42.10       44.07      3.30 o
  -5  -5   1       31.05       22.49      2.93 o
  -4  -5   1      274.11      263.05      8.70 o
  -3  -5   1        1.27        2.23      2.33 o
  -2  -5   1       41.95       50.92      6.84 o
  -1  -5   1       84.20       84.73      3.83 o
   0  -5   1      178.18      177.54     12.98 o
   1  -5   1       50.80       40.11      3.92 o
   2  -5   1     2918.08     3029.04     55.88 o
   3  -5   1      246.69      201.19      4.15 o
   4  -5   1     2242.21     2361.96     32.27 o
   5  -5   1      300.38      289.65      6.32 o
   6  -5   1     1654.55     1654.79     21.80 o
   7  -5   1      244.99      275.28      6.72 o
   8  -5   1        2.53        3.62      2.02 o
   9  -5   1      344.92      394.82     16.62 o
  10  -5   1        0.17        0.76      2.48 o
  11  -5   1       18.51       11.61      5.17 o
  12  -5   1       14.23        9.45     16.80 o
  -9  -4   1       65.38       83.97     16.87 o
  -8  -4   1        6.65       -2.52     11.12 o
  -7  -4   1       91.63       95.49      5.16 o
  -6  -4   1        2.57        0.86      0.91 o
  -5  -4   1      503.89      516.26      9.03 o
  -4  -4   1      195.58      180.01      5.80 o
  -3  -4   1      504.13      473.51     11.16 o
  -2  -4   1      724.55      691.20     11.83 o
  -1  -4   1     2144.65     2149.71     28.52 o
   0  -4   1       10.82       17.35      2.51 o
   1  -4   1     4304.70     4907.94     87.94 o
   2  -4   1        9.96       12.94      2.43 o
   3  -4   1       47.41       53.44      2.35 o
   4  -4   1      135.05      151.30      3.37 o
   5  -4   1      518.73      507.69      7.71 o
   6  -4   1      705.69      732.38     12.07 o
   7  -4   1      254.10      280.87      6.11 o
   8  -4   1      267.58      256.82      5.94 o
   9  -4   1      427.07      441.90     12.48 o
  10  -4   1       40.40       49.11      4.77 o
  11  -4   1      122.37      145.41     14.17 o
  12  -4   1       18.10       12.15     13.24 o
 -10  -3   1       92.54      101.01     32.86 o
  -9  -3   1       58.74       82.62     16.10 o
  -8  -3   1      317.22      312.39     23.69 o
  -7  -3   1        4.26       -1.67      5.21 o
  -6  -3   1      128.48      116.69      2.55 o
  -5  -3   1       12.85        9.17      1.15 o
  -4  -3   1       42.76       44.57      2.41 o
  -3  -3   1      400.02      427.20      8.36 o
  -2  -3   1      304.84      313.50      4.79 o
  -1  -3   1     2241.61     2236.11     33.39 o
   0  -3   1    28258.62    28464.79   3237.40 o
   1  -3   1     1431.01     1449.92     21.50 o
   2  -3   1     5563.51     6301.78    130.60 o
   3  -3   1     2037.27     2087.90     22.15 o
   4  -3   1     4055.21     4368.40     54.35 o
   5  -3   1      852.41      800.14     10.17 o
   6  -3   1      840.82      849.89     11.97 o
   7  -3   1       32.61       33.60      2.38 o
   8  -3   1        0.63        2.77      1.25 o
   9  -3   1       14.21       12.92      2.61 o
  10  -3   1       27.67       25.59      7.87 o
  11  -3   1        6.89       -0.71      5.73 o
  12  -3   1       92.32      102.24     22.61 o
 -10  -2   1        5.23       11.76     10.92 o
  -9  -2   1        3.19       17.65     10.45 o
  -8  -2   1       60.98       68.99     13.50 o
  -7  -2   1        3.80        9.92     12.20 o
  -6  -2   1      714.11      665.74     25.67 o
  -5  -2   1     4221.50     4349.34     56.31 o
  -4  -2   1     3088.81     3253.65     40.60 o
  -3  -2   1     1276.39     1181.22     16.56 o
  -2  -2   1      687.19      627.91      7.87 o
  -1  -2   1     9454.50     9152.89    158.95 o
   0  -2   1     1746.91     1926.20     25.97 o
   1  -2   1     3179.13     3323.95     72.48 o
   2  -2   1       27.47       48.73      1.59 o
   3  -2   1      993.08      965.29      9.87 o
   4  -2   1     2220.86     2400.61     27.27 o
   5  -2   1      557.75      496.73      6.54 o
   6  -2   1       40.81       31.35      1.82 o
   7  -2   1     1156.81     1120.64     14.22 o
   8  -2   1      524.93      536.70      6.86 o
   9  -2   1        8.27        9.16      5.70 o
  10  -2   1       93.13      100.48     15.04 o
  11  -2   1       43.17       24.85     21.46 o
 -11  -1   1       51.91       59.90     18.53 o
 -10  -1   1      100.69      106.91     18.80 o
  -9  -1   1        2.85       -4.24     12.93 o
  -8  -1   1      856.87      798.57     35.24 o
  -7  -1   1       79.34       83.60     11.60 o
  -6  -1   1       52.39       51.57      8.79 o
  -5  -1   1      283.11      279.17     12.97 o
  -4  -1   1       64.93       58.37      6.04 o
  -3  -1   1      924.87      888.43     26.21 o
  -2  -1   1    14710.28     8834.78   1276.12 o
  -1  -1   1     4840.97     4145.59     56.75 o
   2  -1   1     3365.21     3478.40     35.78 o
   3  -1   1      211.47      190.44      2.67 o
   4  -1   1     1600.18     1581.16     16.67 o
   5  -1   1     3206.07     3436.55     45.72 o
   6  -1   1        3.97        6.28      0.87 o
   7  -1   1        0.03        1.02      1.42 o
   8  -1   1       19.12       10.33      6.45 o
   9  -1   1      252.85      241.00     24.61 o
  10  -1   1       35.82       17.98     17.26 o
  11  -1   1        8.89        5.21     10.27 o
 -11   0   1        2.56        3.25     15.60 o
 -10   0   1        3.28        0.03      4.39 o
  -9   0   1      298.79      339.48     38.19 o
  -8   0   1      185.78      199.59     17.36 o
  -7   0   1     1561.53     1580.40     49.32 o
  -6   0   1     1040.45      990.87     30.67 o
  -5   0   1     2123.12     2129.14     38.22 o
  -4   0   1     2218.17     2074.87     34.41 o
  -3   0   1     1856.89     1267.30     15.33 o
  -2   0   1    10751.70     5313.15    128.04 o
   1   0   1      335.96      289.16      9.24 o
   2   0   1      520.42      489.81     13.51 o
   3   0   1     1179.84     1123.37     12.83 o
   4   0   1       12.07       29.37      1.32 o
   5   0   1     2784.82     2808.13     32.14 o
   6   0   1       79.25       67.51      1.77 o
   7   0   1      334.17      324.33     13.63 o
   8   0   1       39.92       29.99      7.33 o
   9   0   1      304.96      297.99     21.67 o
  10   0   1      285.89      300.11     19.96 o
  11   0   1        6.63       -7.90     11.50 o
 -12   1   1      117.18      131.31     23.73 o
 -11   1   1      159.96      184.42     39.21 o
 -10   1   1      106.40      117.61     17.61 o
  -9   1   1        8.60        4.74     11.97 o
  -8   1   1       61.02       54.59     10.54 o
  -7   1   1        1.28       -0.38      3.95 o
  -6   1   1      124.38      121.02      3.50 o
  -5   1   1     2914.89     3122.27     34.01 o
  -4   1   1     1905.31     1752.57     18.63 o
  -3   1   1      948.23      907.12     12.51 o
  -2   1   1     4937.37     5210.02    112.49 o
  -1   1   1     3508.65     4004.51     82.00 o
   0   1   1     3918.21     3939.49    218.93 o
   1   1   1     4837.00     5326.30     59.65 o
   2   1   1       46.29       64.02      1.68 o
   3   1   1     1133.74     1079.61     17.30 o
   4   1   1      794.23      808.36     18.43 o
   5   1   1       74.49       83.62      5.26 o
   6   1   1       11.27        8.86      1.62 o
   7   1   1        5.37        7.78      4.81 o
   8   1   1      285.10      301.77     15.87 o
   9   1   1      367.11      365.12     24.17 o
  10   1   1       61.03       70.21     17.30 o
 -12   2   1        3.37        3.16      9.19 o
 -11   2   1      255.60      289.94     26.57 o
 -10   2   1       84.34      113.37     16.28 o
  -9   2   1      614.53      563.65     27.31 o
  -8   2   1       10.89       11.80      0.65 o
  -7   2   1     2151.20     2210.26     25.41 o
  -6   2   1     1251.04     1253.62     17.80 o
  -5   2   1       22.14       31.61      2.72 o
  -4   2   1      898.46      937.17     11.53 o
  -3   2   1     1807.94     1916.89     27.17 o
  -2   2   1      756.00      637.37    140.16 o
   0   2   1     3191.14     3479.92     64.67 o
   1   2   1     4005.07     4290.08     56.27 o
   2   2   1     2201.74     2098.32     27.26 o
   3   2   1     3117.11     3062.31     42.43 o
   4   2   1      307.22      357.56      7.73 o
   5   2   1      494.76      463.15      7.05 o
   6   2   1     1107.86     1090.79     14.40 o
   7   2   1      537.22      495.15      7.77 o
   8   2   1       91.33      100.24     11.34 o
   9   2   1      169.35      184.17     21.37 o
  10   2   1        3.62       -2.93      8.72 o
 -12   3   1        2.85       -5.47      9.51 o
 -11   3   1       29.28       23.50     11.83 o
 -10   3   1      104.20       95.23     14.50 o
  -9   3   1       18.73       24.85      2.26 o
  -8   3   1     1061.02     1100.23     18.52 o
  -7   3   1      751.56      777.29     13.67 o
  -6   3   1      961.13      953.56     13.74 o
  -5   3   1      125.49      104.91      3.32 o
  -4   3   1      620.19      596.85      7.89 o
  -3   3   1     1573.37     1517.03     23.13 o
  -2   3   1     7761.49     5947.76   2101.72 o
  -1   3   1      135.82       99.14      5.73 o
   0   3   1     1898.22     1857.90     24.10 o
   1   3   1       96.62       76.83      2.72 o
   2   3   1      304.40      335.45      6.48 o
   3   3   1     1395.21     1518.66     17.92 o
   4   3   1      648.76      707.58     10.25 o
   5   3   1      130.62      130.89      4.94 o
   6   3   1      150.40      141.70      4.31 o
   7   3   1      109.18      104.04      3.99 o
   8   3   1      187.81      206.52     33.80 o
   9   3   1       66.93       57.10     15.43 o
 -12   4   1       64.69       92.05     29.54 o
 -11   4   1      427.79      416.00      9.57 o
 -10   4   1        4.19        4.25      1.31 o
  -9   4   1     1122.57     1238.00     31.09 o
  -8   4   1      396.04      394.12      9.70 o
  -7   4   1      443.80      409.63      8.21 o
  -6   4   1       98.07       98.40      5.18 o
  -5   4   1      983.08     1061.68     15.05 o
  -4   4   1       66.08       95.38      3.25 o
  -3   4   1      823.96      871.28     12.01 o
  -2   4   1      966.08     1050.31     26.56 o
  -1   4   1      500.28      466.60     14.61 o
   0   4   1     2748.94     2903.24     47.23 o
   1   4   1      174.44      134.54      3.66 o
   2   4   1      871.45      849.64     10.89 o
   3   4   1     1111.21     1099.18     14.40 o
   4   4   1      587.57      598.92      9.92 o
   5   4   1      613.80      618.15     12.05 o
   6   4   1        3.74        6.93      2.11 o
   7   4   1       53.13       50.33      3.15 o
   8   4   1        0.26       -6.12      8.11 o
   9   4   1        0.40        6.38      9.42 o
 -12   5   1       14.83        0.18      4.95 o
 -11   5   1       69.41       68.91      4.13 o
 -10   5   1      127.89      143.01      5.01 o
  -9   5   1      404.59      408.97     11.48 o
  -8   5   1      348.26      363.76     12.79 o
  -7   5   1       12.51       26.55      3.66 o
  -6   5   1      746.65      773.53     15.12 o
  -5   5   1      332.89      311.59      8.81 o
  -4   5   1     2643.27     3015.76     50.25 o
  -3   5   1     4018.29     4488.92    118.31 o
  -2   5   1      577.12      536.29     18.30 o
  -1   5   1      441.04      396.59     22.97 o
   0   5   1      333.26      376.15      6.94 o
   1   5   1       41.92       38.98      3.44 o
   2   5   1      364.81      414.60      9.33 o
   3   5   1        2.22        2.01      2.66 o
   4   5   1      842.23      857.13     15.10 o
   5   5   1       82.82       81.77      4.40 o
   6   5   1       67.88       65.83      4.15 o
   7   5   1      256.76      255.03     14.39 o
   8   5   1       29.90       35.15     12.53 o
 -12   6   1       58.89        1.35     10.22 o
 -11   6   1      142.02      174.33      8.82 o
 -10   6   1       39.47       48.83      7.07 o
  -9   6   1      743.80      806.83     19.05 o
  -8   6   1      708.09      798.15     18.22 o
  -7   6   1       70.72       68.47     10.60 o
  -6   6   1       36.52       45.10      4.07 o
  -5   6   1       94.93       67.77     14.65 o
  -4   6   1       18.32       26.29      6.76 o
  -3   6   1        8.93       11.24      5.62 o
  -2   6   1     1070.57     1055.91     32.45 o
  -1   6   1     1012.16      981.93     30.80 o
   0   6   1      393.32      417.81     17.01 o
   1   6   1      158.23      160.50      6.38 o
   2   6   1      664.78      678.68     13.86 o
   3   6   1      472.35      473.66     10.69 o
   4   6   1       47.07       49.70      4.70 o
   5   6   1        0.52        0.76      4.25 o
   6   6   1       27.44       22.36      4.78 o
   7   6   1       26.82       32.64     10.54 o
 -12   7   1       18.79       14.77      5.17 o
 -11   7   1        2.86       -2.62      2.39 o
 -10   7   1      168.78      197.08      9.56 o
  -9   7   1       59.63       52.29      6.81 o
  -8   7   1       26.42       39.71      4.80 o
  -7   7   1      211.01      225.38      8.49 o
  -6   7   1     1103.90     1186.30     53.06 o
  -5   7   1      275.61      289.30     17.41 o
  -4   7   1      364.17      407.52     31.93 o
  -3   7   1      342.03      369.73     20.14 o
  -2   7   1        1.87        8.63      6.29 o
  -1   7   1      100.67      116.06     12.22 o
   0   7   1      132.88      154.75     11.71 o
   1   7   1      327.59      364.82     10.15 o
   2   7   1      221.98      230.95      7.42 o
   3   7   1       81.40       89.23      5.47 o
   4   7   1       21.05       19.51      4.17 o
   5   7   1      135.09      142.06      8.23 o
   6   7   1      183.42      200.23     11.11 o
 -12   8   1        3.22        2.38      3.06 o
 -11   8   1       13.11       16.91      5.99 o
 -10   8   1      163.04      194.59      9.82 o
  -9   8   1       48.88       53.22      5.77 o
  -8   8   1      100.00       97.20     12.36 o
  -7   8   1        6.40        7.02     11.27 o
  -6   8   1      136.89      151.58     15.45 o
  -5   8   1      252.71      252.50     18.81 o
  -4   8   1        2.58        0.56      4.45 o
  -3   8   1       90.23      108.62     22.76 o
  -2   8   1      203.34      248.30     30.59 o
  -1   8   1      263.36      263.04     19.14 o
   0   8   1      559.18      557.66     40.51 o
   1   8   1      135.35      143.91      7.29 o
   2   8   1       54.77       59.50      4.81 o
   3   8   1        4.12        2.67      2.93 o
   4   8   1       39.36       33.94      4.68 o
   5   8   1        5.13        4.56      3.17 o
 -11   9   1       23.53       17.91      8.25 o
 -10   9   1      115.80      132.90     15.44 o
  -9   9   1       10.64       21.66      9.37 o
  -8   9   1        8.81        9.13      7.67 o
  -7   9   1      165.51      218.85     31.51 o
  -6   9   1       67.69       59.77     13.21 o
  -5   9   1       61.57       96.84     25.18 o
  -4   9   1        8.05        2.52      6.56 o
  -3   9   1       27.45       36.12     11.33 o
  -2   9   1       35.42       28.89     10.89 o
  -1   9   1       40.44       31.62     10.74 o
   0   9   1       39.68       32.93      7.73 o
   1   9   1        8.29       -0.30      3.45 o
   2   9   1       66.81       76.39      5.76 o
   3   9   1       15.08       17.99      5.47 o
   4   9   1       18.84       20.69      5.77 o
 -11  10   1        3.12       -0.03      6.26 o
 -10  10   1       25.51       25.76     10.98 o
  -9  10   1      131.93      155.19     19.40 o
  -8  10   1        1.78       -0.44      5.18 o
  -7  10   1      152.59      159.39     19.69 o
  -6  10   1       23.21        5.50      8.55 o
  -5  10   1      150.89      181.38     21.60 o
  -4  10   1      265.00      279.31     25.26 o
  -2  10   1        1.23       -6.47     14.60 o
  -1  10   1       46.88       53.52     14.49 o
   0  10   1       41.75       47.11      9.56 o
   1  10   1       72.03       79.64     10.80 o
   2  10   1        5.75       -2.66      4.69 o
 -10  11   1        3.04        0.09      8.46 o
  -9  11   1       58.00       -0.09      5.33 o
  -8  11   1      107.61      134.71     20.44 o
  -7  11   1       54.40        1.58      7.58 o
  -6  11   1       32.12        1.76     13.00 o
  -5  11   1        6.74        1.70      7.84 o
  -4  11   1       11.86       -1.67      7.87 o
  -3  11   1        0.58        1.40      7.43 o
  -2  11   1        2.10        7.76      7.45 o
  -1  11   1       11.85        0.19      4.10 o
   0  11   1       11.73        8.81     10.02 o
   1  11   1        2.58        3.29     23.47 o
  -8  12   1        0.96        5.21     18.52 o
  -7  12   1       11.75       -0.53      7.35 o
  -6  12   1       34.83       -5.33     10.95 o
  -5  12   1        1.03       -2.22      9.13 o
  -4  12   1       49.85        3.28     16.39 o
  -3  12   1       13.01        7.64     10.74 o
  -2  12   1        7.30        9.85     10.63 o
   2 -13   2        0.08       -3.89     10.30 o
   3 -13   2       26.30        0.70      7.90 o
   4 -13   2       17.01        2.08      9.54 o
   5 -13   2       17.92        0.03      5.91 o
   6 -13   2        0.72        2.11      9.60 o
   7 -13   2        0.80       -3.80     10.53 o
  -1 -12   2       38.33       34.72     13.52 o
   0 -12   2        0.40       -4.01      8.60 o
   1 -12   2       20.09        1.67      7.73 o
   2 -12   2        3.51        2.55     14.11 o
   3 -12   2       33.01        1.08     12.76 o
   4 -12   2        0.05        3.75      9.39 o
   5 -12   2        4.43        0.79      7.40 o
   6 -12   2        9.47       -0.85      7.32 o
   7 -12   2       67.48        0.64      7.20 o
   8 -12   2       92.34        6.27     10.46 o
   9 -12   2        0.93       -0.67      6.82 o
  -3 -11   2        5.06       10.46      5.19 o
  -2 -11   2       20.37       15.34      6.25 o
  -1 -11   2       37.18       36.62      5.97 o
   0 -11   2        6.59        7.96      3.55 o
   1 -11   2       45.69       45.71      3.35 o
   2 -11   2      100.35       95.75     17.84 o
   3 -11   2      180.70      214.44     23.10 o
   4 -11   2        4.11        0.85     10.86 o
   5 -11   2       78.88      122.68     19.01 o
   6 -11   2       28.53        6.94     13.32 o
   7 -11   2       61.56       38.00     30.80 o
   8 -11   2       80.46       83.89     18.49 o
   9 -11   2        0.92        0.55      3.11 o
  10 -11   2       13.64        2.55      3.56 o
  -4 -10   2       43.38       59.36      7.23 o
  -3 -10   2       32.27       37.24      6.53 o
  -2 -10   2       58.11       78.13     19.50 o
  -1 -10   2        1.56       -2.40      2.26 o
   0 -10   2      220.25      237.46      9.67 o
   1 -10   2      174.90      164.32      6.57 o
   2 -10   2        4.09        2.85      1.43 o
   3 -10   2      382.23      399.08     18.99 o
   4 -10   2        0.95        2.12      1.63 o
   5 -10   2      150.28      144.12      9.30 o
   6 -10   2       60.98       61.62      3.61 o
   7 -10   2       57.50       65.89      6.31 o
   8 -10   2      122.45      126.63      6.80 o
   9 -10   2        2.68        2.05      3.29 o
  10 -10   2       73.55       94.18      9.81 o
  11 -10   2       41.44       65.01      7.85 o
  -5  -9   2        2.90        6.35      3.59 o
  -4  -9   2        1.11        2.61      3.62 o
  -3  -9   2       25.13       21.89      4.68 o
  -2  -9   2        4.57        7.45      6.94 o
  -1  -9   2       32.35       33.55      5.72 o
   0  -9   2       21.70       12.68      3.86 o
   1  -9   2      130.86      129.63      4.16 o
   2  -9   2      463.66      521.54     18.90 o
   3  -9   2      161.81      166.99      8.39 o
   4  -9   2        3.87        4.26      1.39 o
   5  -9   2      884.82      944.72     18.68 o
   6  -9   2       10.38       11.86      2.61 o
   7  -9   2      103.74      122.88      8.66 o
   8  -9   2      382.89      420.40     13.61 o
   9  -9   2        9.74       13.04      3.82 o
  10  -9   2        2.13        2.55      3.50 o
  11  -9   2       46.04       49.04     12.56 o
  -6  -8   2        8.20       10.54      2.98 o
  -5  -8   2        4.09        9.85      3.79 o
  -4  -8   2      279.74      300.25     11.29 o
  -3  -8   2       47.74       36.86      5.71 o
  -2  -8   2       20.45       26.41      4.09 o
  -1  -8   2       87.80       82.70      4.97 o
   0  -8   2      315.38      310.79      7.23 o
   1  -8   2      132.47      151.88     11.73 o
   2  -8   2      237.68      237.81     11.69 o
   3  -8   2        1.87        1.62      1.26 o
   4  -8   2      535.94      585.28     11.90 o
   5  -8   2       83.30       76.13      4.40 o
   6  -8   2       38.75       41.27      3.98 o
   7  -8   2      577.82      573.42     13.82 o
   8  -8   2      316.05      350.63     10.86 o
   9  -8   2       43.57       60.12      5.91 o
  10  -8   2        8.46        7.97      4.15 o
  11  -8   2       10.88       11.17      5.28 o
  12  -8   2        5.07        2.02      4.46 o
  -7  -7   2        0.21       -1.79      3.19 o
  -6  -7   2        2.49        1.35      1.75 o
  -5  -7   2       67.82       63.24      4.41 o
  -4  -7   2       79.09       78.60      5.94 o
  -3  -7   2       33.32       50.41      6.47 o
  -2  -7   2      307.28      306.86      9.13 o
  -1  -7   2      138.45      146.60      5.08 o
   0  -7   2       10.56       14.30      4.16 o
   1  -7   2     2056.62     2208.39     44.09 o
   2  -7   2        6.26       10.12      3.99 o
   3  -7   2     1123.33     1159.85     17.50 o
   4  -7   2      497.17      518.90      9.77 o
   5  -7   2      122.94      137.26      7.24 o
   6  -7   2      366.70      395.25      9.48 o
   7  -7   2      293.69      288.83      8.50 o
   8  -7   2       16.21       14.13      3.35 o
   9  -7   2      256.54      270.04     10.61 o
  10  -7   2       17.12       21.51      3.59 o
  11  -7   2       71.49       82.27      9.66 o
  12  -7   2        1.65       -0.38      9.42 o
  -8  -6   2       59.91       53.52     14.29 o
  -7  -6   2        3.05        6.35      1.88 o
  -6  -6   2       31.35       37.47      3.65 o
  -5  -6   2       24.03       20.46      4.32 o
  -4  -6   2      301.72      297.32      9.24 o
  -3  -6   2      195.63      187.41      8.62 o
  -2  -6   2      441.22      469.06      8.99 o
  -1  -6   2      134.90      119.39      6.29 o
   0  -6   2     2655.88     2829.23     52.25 o
   1  -6   2        3.04        3.71      2.69 o
   2  -6   2        8.38        8.33      3.27 o
   3  -6   2      677.51      682.44     10.80 o
   4  -6   2     2486.73     2708.44     39.19 o
   5  -6   2      430.70      461.88     12.35 o
   6  -6   2     1187.76     1198.90     19.40 o
   7  -6   2      491.48      535.01     12.35 o
   8  -6   2      239.32      237.27      8.19 o
   9  -6   2      493.21      512.39     10.78 o
  10  -6   2       61.26       74.12      5.52 o
  11  -6   2        6.27       -0.44      2.58 o
  12  -6   2       20.09       -1.83      6.77 o
  -8  -5   2       67.55       56.04     14.46 o
  -7  -5   2       41.35       39.00      2.35 o
  -6  -5   2        4.27        6.67      3.50 o
  -5  -5   2      720.41      720.23     19.48 o
  -4  -5   2      168.29      160.74      7.88 o
  -3  -5   2      489.77      443.04     11.46 o
  -2  -5   2     1272.62     1253.35     17.73 o
  -1  -5   2     1850.60     2037.72     34.95 o
   0  -5   2     3754.29     4151.51     78.41 o
   1  -5   2     1481.46     1455.26     25.39 o
   2  -5   2     2035.53     2008.94     34.82 o
   3  -5   2       87.05       84.52      4.59 o
   4  -5   2      194.21      210.28      5.30 o
   5  -5   2       41.09       41.23      3.15 o
   6  -5   2       10.88       13.63      2.82 o
   7  -5   2      745.86      779.68     12.11 o
   8  -5   2       64.78       75.19      4.49 o
   9  -5   2      133.26      141.66      6.04 o
  10  -5   2        5.90        9.28      1.98 o
  11  -5   2       85.19      101.71      6.97 o
  12  -5   2       52.03       17.28     17.76 o
 -10  -4   2       13.53       19.87     13.17 o
  -9  -4   2       29.72       40.77     14.17 o
  -8  -4   2       72.81       59.15     23.28 o
  -7  -4   2      338.75      325.52     13.43 o
  -6  -4   2      335.99      318.29      6.64 o
  -5  -4   2      361.67      356.89     10.05 o
  -4  -4   2      418.88      445.96      9.94 o
  -3  -4   2      537.56      559.35      9.08 o
  -2  -4   2     1745.80     1816.14     28.60 o
  -1  -4   2     1036.95     1044.57     18.59 o
   0  -4   2     5668.43     6444.41    118.43 o
   1  -4   2       18.95       16.75      2.60 o
   2  -4   2     4187.10     4332.93     73.58 o
   3  -4   2       92.93       83.15      3.10 o
   4  -4   2     6371.69     7266.11    112.26 o
   5  -4   2     1691.00     1767.42     22.38 o
   6  -4   2      373.41      344.93      6.31 o
   7  -4   2       11.98        8.12      1.85 o
   8  -4   2      155.81      178.42      4.77 o
   9  -4   2        1.29        2.78      1.71 o
  10  -4   2        0.18        2.08      1.33 o
  11  -4   2        1.55        4.55      7.32 o
  12  -4   2       34.82       26.08     27.09 o
 -10  -3   2        0.09        3.51     15.39 o
  -9  -3   2        5.44       -4.95      8.57 o
  -8  -3   2      125.21      113.16     16.41 o
  -7  -3   2      439.43      423.84     35.58 o
  -6  -3   2      472.88      434.69      6.55 o
  -5  -3   2     1655.41     1604.70     27.03 o
  -4  -3   2     1678.30     1752.79     34.42 o
  -3  -3   2     2563.17     2668.59     33.70 o
  -2  -3   2      519.75      476.65      7.53 o
  -1  -3   2    12425.61    12748.53    245.19 o
   0  -3   2    16416.49    16516.40    332.27 o
   1  -3   2      183.59      172.13      5.03 o
   2  -3   2      475.67      453.62      8.26 o
   3  -3   2      259.01      248.23      4.70 o
   4  -3   2       83.09      100.70      3.25 o
   5  -3   2       58.25       48.05      2.87 o
   6  -3   2       10.19        8.44      1.59 o
   7  -3   2      502.13      504.88      8.01 o
   8  -3   2      177.87      193.39      5.78 o
   9  -3   2      147.10      154.23      4.00 o
  10  -3   2      261.50      239.06     16.07 o
  11  -3   2       54.80       38.78     34.11 o
 -11  -2   2        6.81       10.24     11.88 o
 -10  -2   2      159.07      137.56     21.45 o
  -9  -2   2       58.30       62.60     14.70 o
  -8  -2   2      804.58      822.92     36.86 o
  -7  -2   2      207.87      210.02     16.25 o
  -6  -2   2      671.50      679.35     25.45 o
  -5  -2   2        1.18        1.40      0.56 o
  -4  -2   2      232.61      220.63      3.18 o
  -3  -2   2      114.58      116.15      2.26 o
  -2  -2   2      203.05      187.07      3.90 o
  -1  -2   2      197.51      220.39      4.72 o
   0  -2   2     1588.12     1541.98     24.66 o
   1  -2   2     2297.54     2238.87     32.42 o
   2  -2   2     3551.38     3607.94     45.75 o
   3  -2   2       60.92       45.84      1.92 o
   4  -2   2     2344.90     2485.15     28.13 o
   5  -2   2      407.08      432.65      7.28 o
   6  -2   2      313.89      282.33      5.46 o
   7  -2   2      145.41      152.41      4.73 o
   8  -2   2       35.48       33.92      2.56 o
   9  -2   2       83.60       79.40      3.89 o
  10  -2   2       26.91       10.33     12.24 o
  11  -2   2        9.46        3.72      6.98 o
 -11  -1   2       18.26       19.20     13.32 o
 -10  -1   2        0.28        2.93      8.16 o
  -9  -1   2      123.52      154.21     30.18 o
  -8  -1   2      112.56      132.00     15.38 o
  -7  -1   2     1418.01     1349.47     43.79 o
  -6  -1   2      241.88      243.83     13.92 o
  -5  -1   2     1095.84     1019.59     28.38 o
  -4  -1   2     2458.42     2210.86     47.99 o
  -3  -1   2      979.18      922.19     31.96 o
  -2  -1   2     2399.06     2362.18     39.84 o
  -1  -1   2      534.60      464.69      6.09 o
   0  -1   2     3090.41     3208.19     45.73 o
   1  -1   2      831.58      741.89     10.20 o
   2  -1   2      165.89      183.26      3.36 o
   3  -1   2     1657.54     1522.39     16.27 o
   4  -1   2      403.14      463.02      6.49 o
   5  -1   2      527.83      483.74      8.15 o
   6  -1   2      751.09      705.73     10.64 o
   7  -1   2      731.44      734.06     10.47 o
   8  -1   2      302.66      273.28      3.99 o
   9  -1   2      907.65      923.79     35.70 o
  10  -1   2      118.02      102.90     67.23 o
  11  -1   2       33.23       15.57     13.98 o
 -12   0   2       73.81       83.45     20.64 o
 -11   0   2      191.38      216.91     25.09 o
 -10   0   2      506.41      530.44     32.82 o
  -9   0   2       24.94       25.99     18.24 o
  -8   0   2       55.43       68.73     11.74 o
  -7   0   2       37.39       28.93      7.79 o
  -6   0   2        5.28        2.90      3.98 o
  -5   0   2       15.15       22.10      2.68 o
  -4   0   2      440.54      335.01      9.18 o
  -3   0   2     5071.49     4813.22     79.43 o
  -2   0   2     7203.48     6464.76    103.11 o
  -1   0   2     8179.88     7794.31    128.30 o
   0   0   2     1361.60     1168.70     15.85 o
   1   0   2     5579.40     5697.84    137.82 o
   2   0   2     3202.22     3331.67     74.49 o
   3   0   2     2814.23     2712.24     40.48 o
   4   0   2        8.32        6.25      1.59 o
   5   0   2       20.38       22.86      2.13 o
   6   0   2      104.22       99.88      4.59 o
   7   0   2       41.06       42.88      2.20 o
   8   0   2       45.82       43.81      2.06 o
   9   0   2      328.04      319.81     22.25 o
  10   0   2       49.46       33.85     27.46 o
 -12   1   2        1.34        3.60      9.51 o
 -11   1   2      208.10      192.97     23.10 o
 -10   1   2        6.33        1.81      6.70 o
  -9   1   2      853.62      885.72     55.20 o
  -8   1   2      580.45      595.45     26.43 o
  -7   1   2     1745.58     1714.04     49.89 o
  -6   1   2      193.23      176.89      2.36 o
  -5   1   2     2360.59     2445.42     30.67 o
  -4   1   2       44.66       51.48      3.09 o
  -3   1   2      309.06      255.29      6.35 o
  -2   1   2     4816.77     5348.83     86.41 o
  -1   1   2      328.51      364.77      7.34 o
   0   1   2    15226.95    14853.87    288.34 o
   1   1   2     2644.29     2768.86     36.60 o
   2   1   2       73.88       77.90      2.35 o
   3   1   2     3854.43     3969.91     51.68 o
   4   1   2      266.56      206.72      4.47 o
   5   1   2     1270.17     1189.24     18.52 o
   6   1   2     1275.84     1237.90     19.39 o
   7   1   2      535.81      531.89      9.85 o
   8   1   2      122.10      108.53      5.04 o
   9   1   2       68.40       30.34     35.94 o
  10   1   2       12.73        3.18      6.85 o
 -12   2   2       18.45       17.88     12.41 o
 -11   2   2       39.75       37.03     13.29 o
 -10   2   2       26.74       28.98     11.06 o
  -9   2   2       13.22        9.39      7.58 o
  -8   2   2       67.47       66.20      1.63 o
  -7   2   2       13.00       16.84      2.34 o
  -6   2   2      151.62      169.83      4.74 o
  -5   2   2      552.76      550.21      8.03 o
  -4   2   2     2411.05     2623.84     47.65 o
  -3   2   2      845.90      740.29     22.08 o
  -2   2   2     4940.75     5604.00    135.48 o
  -1   2   2    15421.00    17187.19    502.64 o
   0   2   2      206.38      253.27      4.81 o
   1   2   2     3126.63     3375.09     43.95 o
   2   2   2       53.73       83.85      4.14 o
   3   2   2     1872.07     1939.05     26.91 o
   4   2   2       18.53       20.54      3.26 o
   5   2   2        2.03        1.19      2.02 o
   6   2   2      491.92      443.78      8.08 o
   7   2   2      190.66      186.30      5.25 o
   8   2   2       67.21       62.87      3.35 o
   9   2   2        3.30        6.40      8.16 o
 -12   3   2        1.04        1.81     12.82 o
 -11   3   2      269.21      309.12     24.14 o
 -10   3   2      213.62      202.63      4.66 o
  -9   3   2     1462.39     1564.48     22.19 o
  -8   3   2      972.34     1059.24     15.95 o
  -7   3   2      565.89      593.47      9.27 o
  -6   3   2      888.46      853.58     12.14 o
  -5   3   2      912.31      962.44     13.95 o
  -4   3   2     2668.98     2807.08     44.23 o
  -3   3   2      235.38      271.94      7.50 o
  -2   3   2      512.16      523.91     15.34 o
  -1   3   2      733.65      693.43     14.73 o
   0   3   2      276.90      320.88      8.95 o
   1   3   2     1464.56     1492.04     20.11 o
   2   3   2     2707.40     2761.97     39.52 o
   3   3   2     1741.11     1854.64     29.92 o
   4   3   2      621.26      564.46     10.93 o
   5   3   2      534.46      510.95      8.70 o
   6   3   2       29.16       19.17      2.68 o
   7   3   2       81.09       71.24      3.00 o
   8   3   2       16.51       24.41     19.32 o
   9   3   2        0.21       10.59     10.94 o
 -12   4   2       17.45        0.20      5.21 o
 -11   4   2       43.50       38.09      1.82 o
 -10   4   2       38.39       36.39      5.76 o
  -9   4   2      367.37      363.85      9.02 o
  -8   4   2        1.20        3.96      2.67 o
  -7   4   2       87.23       92.86      4.35 o
  -6   4   2     1204.62     1295.42     22.88 o
  -5   4   2     1041.33     1099.73     20.16 o
  -4   4   2     1488.23     1427.37     22.00 o
  -3   4   2      459.71      490.87      7.70 o
  -2   4   2     3675.92     2552.55     42.74 o
  -1   4   2      967.65      956.58     21.63 o
   0   4   2      202.02      209.09      6.28 o
   1   4   2        4.48        2.34      1.48 o
   2   4   2       76.69       83.58      4.83 o
   3   4   2        8.64        7.05      1.92 o
   4   4   2      375.86      375.46      8.38 o
   5   4   2      222.61      241.95      7.65 o
   6   4   2      220.47      221.28      7.95 o
   7   4   2      124.76      123.88     10.50 o
   8   4   2       22.04       31.23     12.38 o
 -12   5   2       52.90       -1.11      6.27 o
 -11   5   2      403.57      431.07      8.83 o
 -10   5   2       63.39       77.94      5.13 o
  -9   5   2      478.35      513.88     11.70 o
  -8   5   2      716.95      778.71     14.20 o
  -7   5   2      261.56      269.50      9.97 o
  -6   5   2      434.27      511.72     13.40 o
  -5   5   2        3.19        3.97      2.34 o
  -4   5   2      103.42      123.43      3.77 o
  -3   5   2      432.92      489.34     18.60 o
  -2   5   2        7.66        0.23      2.60 o
  -1   5   2      202.53      189.62      8.33 o
   0   5   2     3859.84     4239.53     98.59 o
   1   5   2     1369.22     1385.88     22.61 o
   2   5   2      455.74      471.84      8.73 o
   3   5   2       96.18       99.71      5.34 o
   4   5   2      176.38      173.00      6.16 o
   5   5   2      104.95      110.96      7.12 o
   6   5   2       49.19       49.91      4.81 o
   7   5   2       10.87        6.64      2.88 o
 -12   6   2        2.09        1.88      2.16 o
 -11   6   2       30.19       31.88      4.66 o
 -10   6   2       11.44       15.18      3.26 o
  -9   6   2        9.28        9.78      2.87 o
  -8   6   2       18.80       25.36      4.13 o
  -7   6   2      139.54      157.15      7.87 o
  -6   6   2     1131.02     1268.60     25.27 o
  -5   6   2      430.88      442.23      8.35 o
  -4   6   2      484.34      437.13     19.56 o
  -3   6   2      140.74      150.34     20.00 o
  -2   6   2      148.51      159.76     12.79 o
  -1   6   2      215.35      222.24     10.43 o
   0   6   2      221.38      220.69     12.22 o
   1   6   2      173.10      179.72      5.89 o
   2   6   2      617.71      647.47     17.88 o
   3   6   2       19.01       17.53      3.40 o
   4   6   2       10.14       12.11      4.32 o
   5   6   2      119.91      150.16      7.89 o
   6   6   2      141.34      160.46     11.90 o
 -12   7   2       34.48       47.87      7.32 o
 -11   7   2       54.40       57.36      5.78 o
 -10   7   2      190.53      215.94      8.05 o
  -9   7   2        6.41        8.01      3.80 o
  -8   7   2       94.72       96.76      7.93 o
  -7   7   2      155.98      148.87      6.23 o
  -6   7   2        0.06        1.55      1.21 o
  -5   7   2       59.53       70.90     11.30 o
  -4   7   2        9.25        5.00      5.97 o
  -3   7   2      492.75      540.48     25.15 o
  -2   7   2      370.21      352.75     20.58 o
  -1   7   2      598.44      611.43     19.23 o
   0   7   2      471.79      483.48     19.69 o
   1   7   2       48.35       43.00      6.79 o
   2   7   2       51.29       59.69      5.18 o
   3   7   2      275.00      281.57      9.30 o
   4   7   2       19.56        9.17      4.48 o
   5   7   2       94.15       83.39      9.67 o
 -12   8   2       16.31       23.81      5.93 o
 -11   8   2       26.36       37.50      5.51 o
 -10   8   2       62.25       89.22      7.31 o
  -9   8   2      112.04      155.77      7.83 o
  -8   8   2      246.78      163.77    105.22 o
  -7   8   2       12.46       19.70      8.69 o
  -6   8   2      226.43      231.29     18.75 o
  -5   8   2      106.36      134.33     16.17 o
  -4   8   2       18.30       11.97      8.52 o
  -3   8   2        4.45        2.34      6.12 o
  -2   8   2       88.00       88.96     12.14 o
  -1   8   2       72.85       70.24     11.05 o
   0   8   2        3.87        2.20      8.52 o
   1   8   2        1.96       -0.85      5.05 o
   2   8   2        2.85       -2.18      3.94 o
   3   8   2       26.46       28.73      4.41 o
   4   8   2       56.07       66.35      7.32 o
 -11   9   2       17.55        6.23      8.05 o
 -10   9   2       12.38       13.63      6.09 o
  -9   9   2       14.35       12.94      8.49 o
  -8   9   2       38.14       32.64     11.21 o
  -7   9   2        7.47       -2.22     10.95 o
  -6   9   2       13.48       15.72      9.83 o
  -5   9   2      234.78      268.67     23.06 o
  -4   9   2      248.14      289.84     39.37 o
  -3   9   2       31.01       33.27      8.72 o
  -2   9   2       56.78       58.63      9.97 o
  -1   9   2       33.80       32.32     10.20 o
   0   9   2       71.27       69.28     10.23 o
   1   9   2       75.40       91.75     10.66 o
   2   9   2       35.69       52.98     11.91 o
   3   9   2        1.39        8.58     12.70 o
 -11  10   2       14.66        1.64      5.57 o
 -10  10   2        2.37       -0.53      3.85 o
  -9  10   2       70.31      102.22     16.72 o
  -8  10   2       10.97       -3.45      7.90 o
  -7  10   2      122.89      132.77     20.01 o
  -6  10   2        6.06        9.13     16.62 o
  -5  10   2        0.35        1.26      6.96 o
  -4  10   2        1.21        2.53      5.59 o
  -3  10   2       25.71        4.50      6.23 o
  -2  10   2       46.16       36.35     28.92 o
  -1  10   2        3.08       -3.42      5.65 o
   0  10   2       21.40       11.19     16.26 o
   1  10   2       28.25       45.40      9.69 o
  -9  11   2       16.58        0.53      4.60 o
  -8  11   2        5.48       -0.60      6.00 o
  -7  11   2       58.14        5.56     10.42 o
  -6  11   2       23.89       -1.03      5.52 o
  -5  11   2        2.37       -1.39      6.80 o
  -4  11   2       50.14       44.05     31.82 o
  -3  11   2      119.92      153.39     16.71 o
  -2  11   2        9.75        0.94      6.77 o
  -1  11   2       83.69       99.95     20.73 o
   0  11   2        0.12       19.81      9.19 o
  -7  12   2        1.17        0.37      6.30 o
  -6  12   2        3.47       -0.15      4.81 o
  -5  12   2       23.35        0.04      4.38 o
  -4  12   2        4.11        3.13      7.31 o
   1 -13   3        6.51       -0.59      7.02 o
   2 -13   3       20.07        0.41      6.97 o
   3 -13   3        0.15       -2.22      9.13 o
   4 -13   3        8.25       -1.55      8.84 o
   5 -13   3        1.90        2.19      9.63 o
   6 -13   3        0.00        3.28     10.21 o
   7 -13   3        2.58        3.66     18.09 o
  -1 -12   3       22.35       15.40     10.77 o
   0 -12   3        0.04        0.09      8.25 o
   1 -12   3       35.23        2.55     13.79 o
   2 -12   3       11.37        1.23     12.56 o
   3 -12   3       19.03        1.43     13.14 o
   4 -12   3       20.12       21.30     18.19 o
   5 -12   3        3.35        0.45      0.86 o
   6 -12   3       39.26       32.49     13.70 o
   7 -12   3      247.66      300.57     24.33 o
   8 -12   3       91.16       87.39     15.05 o
   9 -12   3        1.79        2.64      2.71 o
  -3 -11   3        3.15        4.32      7.39 o
  -2 -11   3        0.51       -1.14      2.48 o
  -1 -11   3       27.45       29.77      5.27 o
   0 -11   3       35.13       39.59      4.23 o
   1 -11   3        0.92        0.31      5.27 o
   2 -11   3       65.90       68.22     14.74 o
   3 -11   3       89.47       80.09      9.64 o
   4 -11   3        0.90        0.04      3.45 o
   5 -11   3       39.53       36.99      9.31 o
   6 -11   3       38.96       45.91      5.81 o
   7 -11   3        1.12        0.55      2.29 o
   8 -11   3        0.84        1.06      2.07 o
   9 -11   3       14.39       -0.51      2.44 o
  10 -11   3       24.53        0.12      2.56 o
  -4 -10   3        0.88        2.50      3.42 o
  -3 -10   3       17.96       14.30      5.74 o
  -2 -10   3        0.28       -5.11      4.43 o
  -1 -10   3        7.81       10.11      4.72 o
   0 -10   3       47.65       38.56      5.20 o
   1 -10   3       11.95       17.46      2.83 o
   2 -10   3       39.65       46.88     10.82 o
   3 -10   3      588.56      633.85     23.50 o
   4 -10   3       28.40       28.27      2.90 o
   5 -10   3       88.13       97.41      8.91 o
   6 -10   3       16.51       14.34      4.31 o
   7 -10   3      211.27      234.69     10.75 o
   8 -10   3       99.71      106.95      9.51 o
   9 -10   3       16.62       19.59      4.91 o
  10 -10   3        7.75        6.22      3.58 o
  11 -10   3       20.07       15.23      7.63 o
  -6  -9   3       12.34       12.51      4.76 o
  -5  -9   3        3.26        1.86      3.98 o
  -4  -9   3       26.68       31.45      6.56 o
  -3  -9   3       36.85       48.61      6.66 o
  -2  -9   3      117.71      133.82      7.94 o
  -1  -9   3       12.35       17.31      3.25 o
   0  -9   3       10.10        6.03      5.48 o
   1  -9   3      116.87      149.22     10.90 o
   2  -9   3        9.43       21.58     11.44 o
   3  -9   3      112.22      110.26     10.06 o
   4  -9   3       49.48       54.74      5.41 o
   5  -9   3      367.59      394.39     12.03 o
   6  -9   3       54.68       70.91      8.06 o
   7  -9   3       22.33       25.54      4.18 o
   8  -9   3       57.83       57.21      6.07 o
   9  -9   3      110.16      133.15      7.67 o
  10  -9   3        5.95        7.41      4.19 o
  11  -9   3       12.75       12.03      5.27 o
  -7  -8   3       26.55       19.73     10.51 o
  -6  -8   3        0.23        0.03      2.03 o
  -5  -8   3      113.56      110.79      9.68 o
  -4  -8   3       16.45       13.73      5.56 o
  -3  -8   3        9.16       10.01      3.58 o
  -2  -8   3        5.68       10.38      3.19 o
  -1  -8   3      668.93      714.70     13.85 o
   0  -8   3      724.12      747.30     23.51 o
   1  -8   3      741.83      768.45     20.92 o
   2  -8   3      188.52      184.41     10.46 o
   3  -8   3      216.62      231.12     13.97 o
   4  -8   3       14.45       16.21      2.87 o
   5  -8   3      881.55      930.79     18.33 o
   6  -8   3      298.53      320.86     11.12 o
   7  -8   3     1177.42     1279.01     29.13 o
   8  -8   3        3.34        0.81      2.18 o
   9  -8   3       31.03       32.29      5.84 o
  10  -8   3        0.68        1.20      2.73 o
  11  -8   3       41.43       33.92     13.12 o
  -8  -7   3       17.02       36.20     13.43 o
  -7  -7   3        1.04       -1.78      2.81 o
  -6  -7   3       88.45       96.79      6.25 o
  -5  -7   3      138.11      143.07     11.99 o
  -4  -7   3      605.13      606.38     25.29 o
  -3  -7   3      235.03      244.03      7.24 o
  -2  -7   3        2.22        1.42      2.02 o
  -1  -7   3       18.64       24.90      4.54 o
   0  -7   3      126.83      146.35     15.08 o
   1  -7   3      760.55      824.42     19.67 o
   2  -7   3     1019.89     1025.93     31.66 o
   3  -7   3      229.72      253.95     10.25 o
   4  -7   3     2095.77     2237.37     36.32 o
   5  -7   3      236.35      233.51      7.42 o
   6  -7   3      260.03      260.67     10.79 o
   7  -7   3       20.53       24.02      3.93 o
   8  -7   3      338.52      367.01     11.80 o
   9  -7   3        3.55        5.70      2.90 o
  10  -7   3       48.88       61.01      6.24 o
  11  -7   3       13.20       10.59      3.51 o
  -8  -6   3      119.18      144.59     19.33 o
  -7  -6   3       50.51       54.31      3.34 o
  -6  -6   3        0.77        3.01      2.38 o
  -5  -6   3      159.09      166.78      7.06 o
  -4  -6   3      132.00      133.55      6.45 o
  -3  -6   3      600.23      657.25     12.73 o
  -2  -6   3      578.46      588.01     13.32 o
  -1  -6   3     4290.95     4515.13    133.33 o
   0  -6   3     3028.08     3102.14     57.03 o
   1  -6   3      844.22      829.93     17.65 o
   2  -6   3     1221.87     1296.21     25.32 o
   3  -6   3      195.28      175.40      7.81 o
   4  -6   3       71.11       77.53      4.21 o
   5  -6   3      126.99      149.65      5.72 o
   6  -6   3       98.16       99.37      7.74 o
   7  -6   3       53.39       48.19      4.34 o
   8  -6   3       16.20       16.27      3.81 o
   9  -6   3      285.65      296.23     11.58 o
  10  -6   3       87.06      104.48      6.60 o
  11  -6   3       10.07       12.25      3.98 o
  -9  -5   3       13.12        3.13     14.28 o
  -8  -5   3       76.70       80.03     16.05 o
  -7  -5   3      264.53      256.96      6.02 o
  -6  -5   3     1361.09     1365.08     28.60 o
  -5  -5   3       75.30       85.14      8.51 o
  -4  -5   3      426.20      416.63      8.74 o
  -3  -5   3       16.01       12.30      2.45 o
  -2  -5   3      139.63      141.72      8.67 o
  -1  -5   3      537.53      628.58     14.43 o
   0  -5   3      117.36      109.98      6.37 o
   1  -5   3      256.42      243.35      7.58 o
   2  -5   3     3587.41     3922.60     98.18 o
   3  -5   3      324.58      437.14     13.01 o
   4  -5   3     2132.55     2189.53     42.04 o
   5  -5   3      354.29      353.97      9.70 o
   6  -5   3      108.97      111.22      6.69 o
   7  -5   3     1031.52     1062.14     17.82 o
   8  -5   3        6.53        7.19      2.37 o
   9  -5   3        7.31        2.91      2.48 o
  10  -5   3      246.09      242.92     11.10 o
  11  -5   3        1.91       -2.05      7.58 o
 -10  -4   3        0.25        9.57     11.35 o
  -9  -4   3       76.85       71.95     16.60 o
  -8  -4   3        0.42        1.79      6.23 o
  -7  -4   3      635.23      564.65     14.34 o
  -6  -4   3      178.50      165.70      6.31 o
  -5  -4   3      583.10      620.93     15.76 o
  -4  -4   3     2253.60     2267.77     30.68 o
  -3  -4   3      424.38      366.15     14.18 o
  -2  -4   3     3063.46     3098.63     53.06 o
  -1  -4   3     1616.29     1559.56     30.00 o
   0  -4   3     1651.59     1638.81     26.94 o
   1  -4   3       50.62       38.16      3.43 o
   2  -4   3     1220.66     1267.77     23.80 o
   3  -4   3       57.63       86.31      3.57 o
   4  -4   3      196.79      200.27      5.31 o
   5  -4   3      197.75      233.87      7.77 o
   6  -4   3        2.06        2.50      2.08 o
   7  -4   3      421.13      442.04      8.20 o
   8  -4   3      279.85      262.29      7.99 o
   9  -4   3      893.31      962.79     17.36 o
  10  -4   3       88.96       86.07     16.46 o
  11  -4   3       64.91       56.47     40.95 o
 -10  -3   3      146.84      211.46     41.46 o
  -9  -3   3       39.60       72.86     16.10 o
  -8  -3   3      231.42      197.35     19.21 o
  -7  -3   3      317.88      311.96     20.65 o
  -6  -3   3      261.66      246.56      5.56 o
  -5  -3   3        2.48        5.70      2.12 o
  -4  -3   3      441.74      438.40      6.83 o
  -3  -3   3        3.44       15.98      2.80 o
  -2  -3   3      516.37      470.92      9.45 o
  -1  -3   3      902.34      950.63     16.48 o
   0  -3   3      179.04      153.73      4.77 o
   1  -3   3     2697.25     2661.58     44.83 o
   2  -3   3       40.42       33.06      2.95 o
   3  -3   3      440.27      376.07      7.40 o
   4  -3   3     1602.32     1532.33     20.88 o
   5  -3   3      833.26      843.48     14.77 o
   6  -3   3      129.35      130.89      5.46 o
   7  -3   3      461.68      432.51      8.56 o
   8  -3   3       45.47       47.84      2.88 o
   9  -3   3        0.19        0.07      1.61 o
  10  -3   3        2.70        0.42      2.03 o
  11  -3   3       28.94       29.45     28.85 o
 -11  -2   3        0.08        0.59      7.37 o
 -10  -2   3       24.46       31.64     13.90 o
  -9  -2   3      305.68      332.85     41.41 o
  -8  -2   3      238.57      246.86     20.30 o
  -7  -2   3      239.53      247.61     17.55 o
  -6  -2   3      175.04      148.43     12.09 o
  -5  -2   3     2055.45     1996.66     24.05 o
  -4  -2   3       36.81       23.03      1.73 o
  -3  -2   3     1634.79     1601.50     23.34 o
  -2  -2   3     6965.00     7332.18    126.29 o
  -1  -2   3      585.32      571.71      9.25 o
   0  -2   3        8.82       13.29      2.02 o
   1  -2   3      189.57      189.97      5.93 o
   2  -2   3     1694.97     1784.19     27.55 o
   3  -2   3       94.00       95.07      3.22 o
   4  -2   3       58.64       74.34      3.07 o
   5  -2   3     1803.92     1815.62     23.09 o
   6  -2   3      956.88      943.79     13.71 o
   7  -2   3     1086.71     1067.28     16.29 o
   8  -2   3      239.04      221.16      5.57 o
   9  -2   3      392.18      336.79     15.98 o
  10  -2   3      116.52      112.21     72.22 o
  11  -2   3       77.96       63.36     49.38 o
 -11  -1   3      146.33      164.46     24.82 o
 -10  -1   3      152.39      157.98     21.19 o
  -9  -1   3        6.31       15.28     16.07 o
  -8  -1   3        4.43       -1.08      5.06 o
  -7  -1   3      892.85      854.19     32.11 o
  -6  -1   3        3.19        5.12      4.68 o
  -5  -1   3       29.80       28.56      1.75 o
  -4  -1   3      840.61      728.73     28.62 o
  -3  -1   3     2513.90     2428.72     35.98 o
  -2  -1   3      186.48      116.59      3.83 o
  -1  -1   3      548.46      425.47      7.33 o
   0  -1   3      437.52      425.09      7.68 o
   1  -1   3     5257.97     5567.67     96.79 o
   2  -1   3     4087.91     4225.05     72.96 o
   3  -1   3     3453.41     3404.97     47.33 o
   4  -1   3       28.24       53.16      3.02 o
   5  -1   3      842.44      784.61     11.17 o
   6  -1   3      129.84      123.22      3.63 o
   7  -1   3       29.63       33.77      2.61 o
   8  -1   3       10.31       13.91      2.10 o
   9  -1   3        3.59        4.41      4.25 o
  10  -1   3       70.55       61.52     47.79 o
 -12   0   3        0.03       -0.97     13.84 o
 -11   0   3       98.48      114.87     20.50 o
 -10   0   3       15.36       37.76     13.02 o
  -9   0   3      862.88      879.60     38.69 o
  -8   0   3      302.79      328.37     31.39 o
  -7   0   3     1644.20     1614.32     48.98 o
  -6   0   3      849.15      778.81      8.32 o
  -5   0   3     2418.05     2453.79     61.55 o
  -4   0   3      738.59      651.80     21.65 o
  -3   0   3     2451.31     2305.14     35.21 o
  -2   0   3     1452.04     1401.18     24.07 o
  -1   0   3      387.24      389.70      8.47 o
   0   0   3     5527.35     5462.30     94.92 o
   1   0   3      681.43      543.01     11.05 o
   2   0   3     1671.51     1552.00     24.98 o
   3   0   3     2106.36     2100.63     32.01 o
   4   0   3      808.08      714.22     14.48 o
   5   0   3     1222.65     1179.28     16.02 o
   6   0   3      165.54      157.97      4.18 o
   7   0   3      713.43      717.38     10.37 o
   8   0   3       54.69       65.94      4.61 o
   9   0   3       42.31       25.31      6.16 o
  10   0   3        5.86       17.95     16.05 o
 -12   1   3       32.19       43.99     28.13 o
 -11   1   3       77.10       89.49     18.07 o
 -10   1   3       64.40       74.02     15.08 o
  -9   1   3     1072.63     1068.35     59.33 o
  -8   1   3       65.70       68.44     10.75 o
  -7   1   3        0.48        0.62      1.06 o
  -6   1   3       61.50       57.24      2.27 o
  -5   1   3       13.90       15.90      2.01 o
  -4   1   3     1617.69     1567.49     26.85 o
  -3   1   3      586.47      484.77      8.40 o
  -2   1   3     5395.66     6005.45    103.86 o
  -1   1   3     3005.75     2979.52     47.84 o
   0   1   3     2298.11     2120.36     33.99 o
   1   1   3     1094.14     1055.18     14.17 o
   2   1   3      722.01      596.74     12.26 o
   3   1   3      973.69      924.27     11.90 o
   4   1   3      170.18      187.63      4.59 o
   5   1   3      136.82      139.64      4.15 o
   6   1   3      336.37      335.91     10.29 o
   7   1   3       21.05       18.45      3.87 o
   8   1   3       20.39       19.82      1.81 o
   9   1   3        9.29        9.96     10.71 o
 -12   2   3        1.19       10.45     18.26 o
 -11   2   3       97.24      118.15     18.31 o
 -10   2   3      318.10      366.11     24.87 o
  -9   2   3      969.51      957.30     19.01 o
  -8   2   3      417.24      431.34      8.12 o
  -7   2   3      866.21      911.58     13.46 o
  -6   2   3     1449.56     1409.10     18.63 o
  -5   2   3      442.46      434.18      9.87 o
  -4   2   3     6567.65     7631.59    200.46 o
  -3   2   3     2192.92     2394.28     55.15 o
  -2   2   3     1239.63     1189.21     28.40 o
  -1   2   3      140.58      148.14      5.43 o
   0   2   3     2695.33     2663.07     45.76 o
   1   2   3     2325.49     2557.83     36.08 o
   2   2   3      279.36      241.09      7.79 o
   3   2   3     1740.87     1799.58     26.77 o
   4   2   3     1757.43     1755.87     29.07 o
   5   2   3       14.58       12.30      2.91 o
   6   2   3      186.81      195.41      7.99 o
   7   2   3      245.43      213.19     10.03 o
   8   2   3       26.94       20.82      9.20 o
   9   2   3       39.30       30.40     24.93 o
 -12   3   3      110.43      138.23     20.01 o
 -11   3   3       15.88       26.19     11.24 o
 -10   3   3       61.02       57.04      2.52 o
  -9   3   3      724.42      737.78     11.51 o
  -8   3   3        9.69        7.81      2.12 o
  -7   3   3        9.72        8.54      2.41 o
  -6   3   3      977.29      939.43     16.10 o
  -5   3   3      118.13      106.92      5.10 o
  -4   3   3     4298.22     4580.67    127.06 o
  -3   3   3       62.41       72.58     10.75 o
  -2   3   3     1860.20     1946.66     47.93 o
  -1   3   3     1785.84     1801.58     27.68 o
   0   3   3     1763.96     1891.33     32.61 o
   1   3   3      110.78       97.93     10.60 o
   2   3   3        6.43        5.45      2.21 o
   3   3   3        0.34        1.91      2.16 o
   4   3   3        0.46       -0.19      2.57 o
   5   3   3       35.21       37.36      4.25 o
   6   3   3      192.94      188.81      6.77 o
   7   3   3       25.72       17.35      6.50 o
   8   3   3       76.75       70.99     11.82 o
 -12   4   3        1.63       -1.32      6.35 o
 -11   4   3      266.86      278.07      8.08 o
 -10   4   3      343.87      358.79      8.51 o
  -9   4   3       10.28       14.10      3.04 o
  -8   4   3      658.91      721.17     12.65 o
  -7   4   3      425.06      455.55      9.89 o
  -6   4   3       73.64       81.39      4.54 o
  -5   4   3      186.08      194.25      4.93 o
  -4   4   3      837.76      937.20     16.64 o
  -3   4   3      351.88      384.23     15.46 o
  -2   4   3     1700.15     1801.13     27.06 o
  -1   4   3      151.88      143.52      4.72 o
   0   4   3     3506.75     3808.61     66.68 o
   1   4   3      252.13      232.62      7.06 o
   2   4   3      431.89      438.71     11.35 o
   3   4   3      306.58      297.22      8.03 o
   4   4   3      245.48      227.09     12.19 o
   5   4   3      869.17      887.50     17.04 o
   6   4   3      282.38      290.99     10.55 o
   7   4   3       51.64       43.17      3.95 o
   8   4   3       19.24       18.12     12.47 o
 -12   5   3       28.42       -0.91      9.16 o
 -11   5   3        5.62        3.49      2.34 o
 -10   5   3      111.59      111.95      6.59 o
  -9   5   3      166.03      195.01      8.40 o
  -8   5   3      203.39      209.59      8.75 o
  -7   5   3       98.05      113.96      5.55 o
  -6   5   3     1066.00     1097.20     22.13 o
  -5   5   3      953.86      980.86     14.68 o
  -4   5   3       12.98       10.66      1.72 o
  -3   5   3      171.46      139.45      4.50 o
  -2   5   3     2551.02     2568.27    128.05 o
  -1   5   3       96.89       95.17      2.95 o
   0   5   3        9.16       14.48      4.83 o
   1   5   3      851.02      915.86     18.22 o
   2   5   3        4.15        7.09      3.07 o
   3   5   3        0.58        3.12      1.96 o
   4   5   3        7.66       12.08      3.06 o
   5   5   3       30.53       36.83      4.47 o
   6   5   3        7.91        9.55      3.53 o
   7   5   3       33.48       35.74      6.88 o
 -12   6   3       81.07       95.54      6.01 o
 -11   6   3      372.31      421.68     12.08 o
 -10   6   3       45.51       40.93      4.28 o
  -9   6   3       47.37       47.51      6.42 o
  -8   6   3      471.48      503.31     13.27 o
  -7   6   3       15.07       16.64      3.62 o
  -6   6   3       94.19      108.11      5.33 o
  -5   6   3      305.37      337.73      6.97 o
  -4   6   3      350.25      365.06     13.75 o
  -3   6   3      501.74      516.74     24.54 o
  -2   6   3       20.68       25.36      5.56 o
  -1   6   3      190.73      186.87     10.38 o
   0   6   3      600.00      600.46     14.36 o
   1   6   3      379.26      400.81     10.88 o
   2   6   3       26.96       29.08      4.18 o
   3   6   3      341.61      369.82     15.93 o
   4   6   3       60.15       72.69      7.90 o
   5   6   3      158.63      148.11      8.50 o
   6   6   3       76.14       71.53     11.74 o
 -12   7   3        1.35        4.48      3.14 o
 -11   7   3        0.26        1.99      2.98 o
 -10   7   3       55.47       65.74      5.29 o
  -9   7   3      536.76      606.90     13.68 o
  -8   7   3       39.50       58.98      5.65 o
  -7   7   3       75.67       98.05      4.22 o
  -6   7   3      218.54      226.08      6.02 o
  -5   7   3      380.03      438.07     16.99 o
  -4   7   3      404.10      448.19     20.46 o
  -3   7   3      120.72      120.69     15.46 o
  -2   7   3        1.41        1.99      3.87 o
  -1   7   3        0.53       -0.84      3.77 o
   0   7   3      221.24      217.63     14.74 o
   1   7   3      149.58      152.84     13.25 o
   2   7   3      151.84      184.33     13.36 o
   3   7   3      148.58      159.12     10.64 o
   4   7   3        1.93        4.70      4.58 o
   5   7   3        0.88        2.26      4.18 o
 -12   8   3       60.33       80.18      7.11 o
 -11   8   3       29.56       38.84      5.58 o
 -10   8   3       12.36       16.67      3.74 o
  -9   8   3       85.19      103.27      6.06 o
  -8   8   3        0.25        0.52      2.52 o
  -7   8   3      106.21      113.76     10.88 o
  -6   8   3        8.02        3.59      4.81 o
  -5   8   3       94.76      115.24     11.32 o
  -4   8   3       69.72       74.11      9.98 o
  -3   8   3      256.46      256.09     18.35 o
  -2   8   3       68.22       70.49     10.02 o
  -1   8   3      290.27      315.99     19.63 o
   0   8   3       62.67       76.31     21.17 o
   1   8   3       45.75       58.71      9.08 o
   2   8   3       75.87       75.49     15.64 o
   3   8   3       46.81       38.11      9.15 o
   4   8   3        6.64       -2.45     10.11 o
 -11   9   3       12.63        9.34      3.83 o
 -10   9   3        7.18        1.47      2.51 o
  -9   9   3       50.09       72.37     12.49 o
  -8   9   3       64.09       54.98      9.71 o
  -7   9   3      279.65      292.49     17.33 o
  -6   9   3       20.22       24.63      8.40 o
  -5   9   3       31.73       40.63      9.54 o
  -4   9   3       78.02       92.11     16.91 o
  -3   9   3        0.17       -1.95      6.83 o
  -2   9   3       27.11       20.60     10.04 o
  -1   9   3        5.08        7.32     10.73 o
   0   9   3      114.49      135.38     13.38 o
   1   9   3       51.93       43.42      9.37 o
   2   9   3       79.53       96.85     13.88 o
 -10  10   3        2.65        2.95      5.22 o
  -9  10   3        0.22        0.90      5.26 o
  -8  10   3       27.71        1.60      8.77 o
  -7  10   3       92.81      129.67     18.44 o
  -6  10   3        4.20       -0.42      4.41 o
  -5  10   3       13.22        1.81      9.46 o
  -4  10   3      101.30      135.80     15.39 o
  -3  10   3      276.77      357.98     22.60 o
  -2  10   3      175.34      201.05     17.96 o
  -1  10   3       37.83       21.24     17.59 o
   0  10   3        0.36        5.86     11.01 o
  -9  11   3        8.49        2.14      7.59 o
  -8  11   3      121.49      101.40     66.20 o
  -7  11   3        4.99        2.38     10.99 o
  -6  11   3       54.88       -1.42      6.30 o
  -5  11   3        3.37        0.44      5.11 o
  -4  11   3        0.01        8.47      8.37 o
  -3  11   3        5.47        2.05      6.33 o
  -2  11   3        4.04        4.10      7.16 o
   0 -13   4        0.04       -1.26      7.73 o
   1 -13   4        0.01       -0.94     12.64 o
   2 -13   4        8.66       -1.00     13.14 o
   3 -13   4       11.66       12.60     11.27 o
   4 -13   4        0.19      -12.06     12.67 o
   5 -13   4       36.62       51.90     13.35 o
   6 -13   4       16.47       25.49     11.02 o
   7 -13   4      111.92      108.42     19.17 o
  -2 -12   4        3.38        7.05      5.07 o
  -1 -12   4        1.13        5.60      4.60 o
   0 -12   4        1.25       -0.54      2.42 o
   1 -12   4       33.72       34.50      9.35 o
   2 -12   4       13.59        6.59      6.84 o
   3 -12   4       64.58       57.70     18.56 o
   4 -12   4       10.07        0.74      1.86 o
   5 -12   4        5.02        0.27      4.54 o
   6 -12   4       10.15       11.88      5.39 o
   7 -12   4       29.41       15.66      9.89 o
   8 -12   4       17.29        7.65      6.02 o
   9 -12   4        2.27       -0.29      2.04 o
  -3 -11   4        2.42        0.64      2.82 o
  -2 -11   4        6.87        8.11      3.78 o
  -1 -11   4      127.15      115.49     17.70 o
   0 -11   4      121.96      134.68      8.41 o
   1 -11   4      101.87      108.47     14.76 o
   2 -11   4       87.50      101.52     12.22 o
   3 -11   4       67.58       74.25     11.42 o
   4 -11   4        9.28        2.32      2.65 o
   5 -11   4      163.06      179.83      8.56 o
   6 -11   4       12.77        5.92      4.50 o
   7 -11   4        2.74        0.30      2.05 o
   8 -11   4       10.22        3.61      3.37 o
   9 -11   4       35.14        0.74      3.40 o
  10 -11   4       18.88        1.06      4.23 o
  -5 -10   4        2.30        5.97      6.76 o
  -4 -10   4       26.51       22.29      6.74 o
  -3 -10   4       29.11       33.41      7.10 o
  -2 -10   4       18.45       15.41      4.74 o
  -1 -10   4       45.32       33.26      6.32 o
   0 -10   4      498.45      538.05     20.35 o
   1 -10   4      117.43      136.19     11.84 o
   2 -10   4       46.05       44.64      8.59 o
   3 -10   4        0.85       -6.90      6.83 o
   4 -10   4      189.04      199.02     11.84 o
   5 -10   4       11.36       18.40      4.80 o
   6 -10   4        2.90        2.37      2.64 o
   7 -10   4        7.67       13.84      3.95 o
   8 -10   4      123.81      131.76      8.03 o
   9 -10   4        9.24       11.67      5.24 o
  10 -10   4        1.72        1.90      3.60 o
  -6  -9   4        4.14       12.11     12.95 o
  -5  -9   4        4.13        3.08      6.06 o
  -4  -9   4       26.29       20.15      5.02 o
  -3  -9   4        0.67        0.80      2.32 o
  -2  -9   4       83.07       83.74      7.96 o
  -1  -9   4      662.30      692.26     24.39 o
   0  -9   4      930.64      967.25     26.40 o
   1  -9   4       27.36       33.32      6.90 o
   2  -9   4      197.49      220.79     15.35 o
   3  -9   4      426.43      454.05     18.03 o
   4  -9   4      173.56      184.21      7.24 o
   5  -9   4       78.14       91.85      6.14 o
   6  -9   4       24.86       28.84      4.33 o
   7  -9   4        2.88        2.68      3.49 o
   8  -9   4       11.99       19.05      5.59 o
   9  -9   4       12.42       13.70      4.24 o
  10  -9   4        2.79        4.96      3.96 o
  11  -9   4        1.32        3.15      4.11 o
  -7  -8   4       11.84        5.81      3.08 o
  -6  -8   4      158.72      161.18      8.57 o
  -5  -8   4       48.75       50.98      5.90 o
  -4  -8   4      272.69      294.83     11.15 o
  -3  -8   4      252.42      262.03     10.79 o
  -2  -8   4      240.77      246.11     13.00 o
  -1  -8   4      417.06      439.44     14.59 o
   0  -8   4       45.56       47.03      7.99 o
   1  -8   4      128.28      132.44     15.45 o
   2  -8   4       15.48       24.86      5.77 o
   3  -8   4       30.04       33.29      6.29 o
   4  -8   4      744.06      760.30     16.24 o
   5  -8   4      151.62      157.12      8.19 o
   6  -8   4       28.45       34.75      5.49 o
   7  -8   4       22.43       29.90      5.88 o
   8  -8   4       17.50       22.73      4.43 o
   9  -8   4       50.10       62.38      6.75 o
  10  -8   4      152.87      198.65      9.86 o
  11  -8   4       20.66       17.64      5.39 o
  -8  -7   4       51.74       54.69     15.05 o
  -7  -7   4        7.50        4.22      2.41 o
  -6  -7   4      103.63       85.00      6.55 o
  -5  -7   4       69.96       81.62      9.78 o
  -4  -7   4      168.30      163.14      6.22 o
  -3  -7   4       96.53      101.13     10.44 o
  -2  -7   4      513.06      528.04     14.17 o
  -1  -7   4      745.41      762.49     21.30 o
   0  -7   4      851.28      868.21     20.45 o
   1  -7   4      739.72      764.65     18.75 o
   2  -7   4       41.23       50.21      5.98 o
   3  -7   4      107.81      116.60      8.01 o
   4  -7   4      829.95      841.68     15.75 o
   5  -7   4      361.33      374.81      9.82 o
   6  -7   4      217.70      210.80     10.17 o
   7  -7   4       18.19       12.53      5.44 o
   8  -7   4       51.55       55.43      5.91 o
   9  -7   4      114.03      119.90      8.84 o
  10  -7   4       17.90       16.02      4.47 o
  11  -7   4       56.88       51.81     14.04 o
  -9  -6   4        7.23       10.07     11.09 o
  -8  -6   4      132.17      134.56     19.22 o
  -7  -6   4       61.48       74.20      3.15 o
  -6  -6   4      474.75      454.81     11.89 o
  -5  -6   4      188.31      201.52      5.93 o
  -4  -6   4      294.33      286.35      8.23 o
  -3  -6   4      103.21      123.43      6.02 o
  -2  -6   4      193.06      188.59      7.39 o
  -1  -6   4     2249.67     2329.73     46.55 o
   0  -6   4       26.14       25.09      6.73 o
   1  -6   4      138.28      152.48     13.21 o
   2  -6   4        7.55       14.02      8.33 o
   3  -6   4      268.54      260.63     15.09 o
   4  -6   4        8.61       10.46      3.77 o
   5  -6   4       35.79       42.25      4.05 o
   6  -6   4      422.18      408.89     15.60 o
   7  -6   4     1108.25     1156.04     26.55 o
   8  -6   4       50.80       54.94      4.78 o
   9  -6   4       19.96       19.67      3.62 o
  10  -6   4       72.39       60.55     37.41 o
  11  -6   4        7.26        5.86      3.81 o
  -9  -5   4        0.83        5.53     15.98 o
  -8  -5   4       61.22       57.36     14.17 o
  -7  -5   4      156.02      150.76      4.81 o
  -6  -5   4        1.13        3.26      2.95 o
  -5  -5   4       94.79      100.45      3.84 o
  -4  -5   4      100.29       99.46      4.53 o
  -3  -5   4      979.31      963.82     17.30 o
  -2  -5   4      665.59      635.66     12.87 o
  -1  -5   4       24.49       40.07      4.67 o
   0  -5   4      610.86      592.52     14.85 o
   1  -5   4        9.00       17.13      3.38 o
   2  -5   4     1696.47     1772.28     47.92 o
   3  -5   4     1416.73     1556.03     28.84 o
   4  -5   4      675.78      651.57     13.06 o
   5  -5   4      414.17      440.55     10.60 o
   6  -5   4        5.22        5.46      2.75 o
   7  -5   4      768.26      784.87     18.62 o
   8  -5   4        1.74        2.17      2.54 o
   9  -5   4      645.38      656.29     16.99 o
  10  -5   4      100.57      109.85      6.10 o
  11  -5   4       69.21       -1.49      7.93 o
 -10  -4   4       66.19       86.37     19.91 o
  -9  -4   4      100.82      120.06     19.21 o
  -8  -4   4        9.77        7.20      8.40 o
  -7  -4   4      538.41      533.72      9.53 o
  -6  -4   4      705.43      694.29     13.62 o
  -5  -4   4        4.49        6.53      1.50 o
  -4  -4   4        7.40        7.11      2.13 o
  -3  -4   4      227.58      250.42      6.18 o
  -2  -4   4        2.99       11.98      2.39 o
  -1  -4   4      191.00      199.33      6.14 o
   0  -4   4        7.48       13.89      2.74 o
   1  -4   4       31.36       32.07      5.56 o
   2  -4   4     8737.74    10601.33    212.87 o
   3  -4   4       50.60       30.76      3.59 o
   4  -4   4       71.83      119.68      6.03 o
   5  -4   4     3980.11     4164.18     65.48 o
   6  -4   4      997.94     1042.70     22.59 o
   7  -4   4        5.00        4.71      2.26 o
   8  -4   4      619.85      596.99     13.14 o
   9  -4   4        4.90        5.56      2.77 o
  10  -4   4        2.59        1.02      1.33 o
  11  -4   4        1.69        0.85      7.40 o
 -11  -3   4       10.11        7.26     20.11 o
 -10  -3   4        7.02        4.71      9.66 o
  -9  -3   4      452.61      447.78     30.80 o
  -8  -3   4       13.01       22.86     10.45 o
  -7  -3   4      989.37      963.04     37.67 o
  -6  -3   4       40.56       47.55      3.59 o
  -5  -3   4      450.18      424.25      7.61 o
  -4  -3   4     2076.60     2176.74     33.20 o
  -3  -3   4     3045.60     2954.44     47.17 o
  -2  -3   4       57.15       71.47      4.12 o
  -1  -3   4      903.00      842.14     14.37 o
   0  -3   4     3240.22     3259.43     60.17 o
   1  -3   4     2507.42     2454.65     40.62 o
   2  -3   4      701.88      724.58     15.51 o
   3  -3   4        0.58        0.98      1.69 o
   4  -3   4     2686.36     2751.98     39.59 o
   5  -3   4      223.43      231.24      6.28 o
   6  -3   4        5.91       10.69      2.42 o
   7  -3   4      784.29      776.81     14.98 o
   8  -3   4      255.62      270.60      6.90 o
   9  -3   4      101.13       99.15      5.88 o
  10  -3   4       69.09       70.68     37.30 o
  11  -3   4       31.79       -0.85     13.82 o
 -11  -2   4       79.93      103.66     22.20 o
 -10  -2   4       87.47      106.02     31.63 o
  -9  -2   4      415.96      409.74     28.00 o
  -8  -2   4      538.88      561.72     29.23 o
  -7  -2   4      184.48      162.13     14.93 o
  -6  -2   4      172.32      155.59      4.81 o
  -5  -2   4      121.96      125.64      3.45 o
  -4  -2   4      186.22      182.20      4.69 o
  -3  -2   4       10.56       14.98      1.84 o
  -2  -2   4     1180.19     1167.04     19.90 o
  -1  -2   4     2738.11     2643.18     44.72 o
   0  -2   4      401.46      348.40      7.81 o
   1  -2   4     1499.66     1354.96     22.54 o
   2  -2   4     4283.06     4412.77     76.39 o
   3  -2   4     2591.06     2497.81     34.95 o
   4  -2   4     1048.10      952.05     14.65 o
   5  -2   4      545.67      536.53      9.91 o
   6  -2   4      317.60      298.29      7.36 o
   7  -2   4      407.82      426.22     10.34 o
   8  -2   4       98.60       99.13      4.57 o
   9  -2   4        9.18        9.40      2.14 o
  10  -2   4       59.38        0.15      6.18 o
 -12  -1   4        2.14      -16.30     14.46 o
 -11  -1   4       21.90       27.31     14.49 o
 -10  -1   4       26.37       25.76     12.53 o
  -9  -1   4      137.56      142.57     30.57 o
  -8  -1   4      191.84      216.52     29.53 o
  -7  -1   4      696.19      649.15     11.06 o
  -6  -1   4      698.84      632.95      8.31 o
  -5  -1   4     2620.50     2583.24     39.50 o
  -4  -1   4     2164.17     2102.95     31.46 o
  -3  -1   4      531.68      496.58      8.45 o
  -2  -1   4    12658.52    13424.88    268.04 o
  -1  -1   4     4313.76     4301.49     72.59 o
   0  -1   4     2014.03     1893.80     30.81 o
   1  -1   4      385.69      388.16      8.77 o
   2  -1   4      384.93      371.88      7.14 o
   3  -1   4      382.49      339.47      7.05 o
   4  -1   4      640.74      617.60     11.71 o
   5  -1   4       28.41       39.82      3.45 o
   6  -1   4     1038.42      975.43     14.57 o
   7  -1   4      902.18      962.00     17.02 o
   8  -1   4       49.11       39.70      4.17 o
   9  -1   4      101.82       83.19     25.76 o
  10  -1   4       28.76       -0.52      7.25 o
 -12   0   4       39.91       58.17     18.91 o
 -11   0   4      110.02      118.14     20.30 o
 -10   0   4      413.92      436.57     28.85 o
  -9   0   4     1906.13     1949.30     67.62 o
  -8   0   4       51.86       72.59     19.15 o
  -7   0   4      247.61      248.56      5.20 o
  -6   0   4        0.20        3.49      5.82 o
  -5   0   4      187.99      212.58      5.31 o
  -4   0   4        3.12        4.68      1.80 o
  -3   0   4      128.99      119.20      4.16 o
  -2   0   4     7040.23     7429.04    139.18 o
  -1   0   4     1496.25     1283.69     21.44 o
   0   0   4     5084.68     5247.03     92.90 o
   1   0   4     1484.87     1365.72     23.31 o
   2   0   4      115.54      111.20      6.67 o
   3   0   4      954.52      918.94     20.74 o
   4   0   4      542.34      481.98     10.30 o
   5   0   4        1.44        2.95      1.93 o
   6   0   4      160.56      145.12      4.83 o
   7   0   4       74.31       69.14      5.43 o
   8   0   4       58.02       58.88      5.14 o
   9   0   4       33.87       11.63     13.61 o
 -12   1   4        0.10       -4.92      9.89 o
 -11   1   4       67.91       86.00     17.36 o
 -10   1   4      115.11      128.67     17.40 o
  -9   1   4        9.27       18.41     15.31 o
  -8   1   4      329.00      329.28     10.08 o
  -7   1   4      718.20      734.47     22.29 o
  -6   1   4     1011.58      973.14     39.45 o
  -5   1   4     3429.91     3424.35     56.77 o
  -4   1   4     3350.34     3331.42     55.56 o
  -3   1   4        7.84       11.42      2.56 o
  -2   1   4       69.42       68.82      4.11 o
  -1   1   4       21.90       21.37      4.10 o
   0   1   4     2922.50     2881.20     55.99 o
   1   1   4       11.91        8.64      2.29 o
   2   1   4      499.24      482.35      9.84 o
   3   1   4     1069.01     1023.77     18.85 o
   4   1   4      857.40      786.19     16.50 o
   5   1   4      815.98      788.63     12.73 o
   6   1   4      522.94      524.59     14.49 o
   7   1   4      174.00      164.22      7.38 o
   8   1   4      174.77      196.01     12.45 o
   9   1   4       73.10       51.08     43.45 o
 -12   2   4      122.83      170.64     23.17 o
 -11   2   4      168.43      171.46     20.57 o
 -10   2   4       77.45       69.27      1.79 o
  -9   2   4      140.62      144.11      4.13 o
  -8   2   4       50.54       46.68      3.12 o
  -7   2   4       40.44       50.52      2.92 o
  -6   2   4      561.11      482.61     10.64 o
  -5   2   4      767.97      687.68     25.11 o
  -4   2   4     1107.89     1014.50     25.89 o
  -3   2   4      454.33      394.15      9.33 o
  -2   2   4     1247.33     1194.08     24.01 o
  -1   2   4     2045.16     2044.35     38.90 o
   0   2   4     1736.47     1777.35     24.97 o
   1   2   4     3220.37     3296.28     49.62 o
   2   2   4      211.30      196.98      7.07 o
   3   2   4       32.50       37.11      4.69 o
   4   2   4       95.82       88.04      6.44 o
   5   2   4      170.05      171.73      9.99 o
   6   2   4        2.33        4.10      3.05 o
   7   2   4        2.44        2.89      2.29 o
   8   2   4      147.60      135.22      5.07 o
 -12   3   4       33.42       37.29     13.85 o
 -11   3   4       44.61       44.45      2.72 o
 -10   3   4      143.52      149.90      4.89 o
  -9   3   4       56.71       66.04      3.46 o
  -8   3   4      793.52      851.33     13.94 o
  -7   3   4      456.96      443.83      8.58 o
  -6   3   4     1696.00     1765.83     34.05 o
  -5   3   4      376.68      443.33     15.45 o
  -4   3   4       11.06       23.88      5.33 o
  -3   3   4      237.02      270.39     12.52 o
  -2   3   4        3.45        0.00      1.90 o
  -1   3   4     2106.47     1775.16    309.77 o
   0   3   4      590.29      611.50     16.63 o
   1   3   4     1564.62     1477.69     27.04 o
   2   3   4      284.48      241.74      8.63 o
   3   3   4      266.77      290.62     11.82 o
   4   3   4      478.03      499.39     14.46 o
   5   3   4     1375.23     1390.99     59.97 o
   6   3   4      119.11      122.32      6.96 o
   7   3   4       26.95       15.91      5.14 o
   8   3   4       22.12       24.82     22.04 o
 -12   4   4       78.66       71.71     15.46 o
 -11   4   4       21.11       13.85      2.31 o
 -10   4   4        2.66        2.35      2.47 o
  -9   4   4       98.88      113.79      5.81 o
  -8   4   4      118.71      133.63      5.97 o
  -7   4   4      205.57      210.27      6.36 o
  -6   4   4      408.97      399.56     12.55 o
  -5   4   4      278.50      293.00     11.22 o
  -4   4   4     2509.85     2574.77     69.79 o
  -3   4   4      515.31      487.27     19.38 o
  -2   4   4      561.66      520.52     20.22 o
  -1   4   4      265.89      248.76      8.23 o
   0   4   4     2336.21     2462.07     60.58 o
   1   4   4       74.94       81.67     10.63 o
   2   4   4      300.20      299.62     10.00 o
   3   4   4        7.37        4.76      3.28 o
   4   4   4        0.64        1.62      3.47 o
   5   4   4        6.54        6.14      3.55 o
   6   4   4        3.28        5.14      3.17 o
   7   4   4       66.64       72.26      6.78 o
 -12   5   4       25.44        0.35      4.74 o
 -11   5   4      242.07      286.40      9.36 o
 -10   5   4      262.51      314.07      8.78 o
  -9   5   4      208.48      233.52      8.65 o
  -8   5   4      135.68      159.63      8.14 o
  -7   5   4       28.22       27.71      3.31 o
  -6   5   4      134.56      139.51      6.77 o
  -5   5   4       49.90       44.12      3.76 o
  -4   5   4      183.60      192.80     13.96 o
  -3   5   4      101.70       99.84     11.11 o
  -2   5   4      534.01      498.77     10.35 o
  -1   5   4       14.71       12.56      3.60 o
   0   5   4       88.32       89.18     12.00 o
   1   5   4      661.77      698.15     16.01 o
   2   5   4      181.06      199.01      8.59 o
   3   5   4      431.96      476.28     17.70 o
   4   5   4       60.49       74.35      6.43 o
   5   5   4        1.12        1.11      2.57 o
   6   5   4        3.91        4.17      3.19 o
 -12   6   4        7.37        6.80      2.92 o
 -11   6   4       32.86       27.55      3.99 o
 -10   6   4       57.09       56.18      6.58 o
  -9   6   4      225.86      245.43      9.18 o
  -8   6   4      248.48      261.73     10.88 o
  -7   6   4      215.65      248.43     10.52 o
  -6   6   4      298.31      328.04      7.18 o
  -5   6   4      403.47      424.11      8.45 o
  -4   6   4      448.48      494.14     19.86 o
  -3   6   4       87.57       78.57     12.85 o
  -2   6   4     1090.11     1032.63     61.69 o
  -1   6   4      381.37      360.50     20.34 o
   0   6   4      327.03      302.63     36.51 o
   1   6   4       74.72       71.69      6.74 o
   2   6   4        2.98       10.08      3.34 o
   3   6   4       91.98       94.73      8.60 o
   4   6   4       45.63       34.66      5.61 o
   5   6   4        3.10        0.91      5.30 o
 -12   7   4       37.18       58.58      5.64 o
 -11   7   4       86.78      113.86      6.70 o
 -10   7   4       36.67       37.91      6.41 o
  -9   7   4        1.96        2.13      3.24 o
  -8   7   4       77.94       75.94      6.66 o
  -7   7   4       30.49       37.77      4.38 o
  -6   7   4        7.25        4.56      2.41 o
  -5   7   4       14.27       20.20      6.57 o
  -4   7   4      151.63      150.77     11.92 o
  -3   7   4      451.56      452.89     34.12 o
  -2   7   4      170.42      215.09     13.40 o
  -1   7   4       87.85      105.14     17.24 o
   0   7   4      539.61      576.96     25.18 o
   1   7   4      359.15      392.65     17.36 o
   2   7   4       33.45       35.55      8.99 o
   3   7   4      143.28      150.54     18.04 o
   4   7   4        0.57       -5.55      5.18 o
 -11   8   4        6.72       10.16      4.44 o
 -10   8   4       17.66       15.83      3.57 o
  -9   8   4      101.39      109.05      7.85 o
  -8   8   4      252.72      289.49      7.44 o
  -7   8   4      125.18      150.52     35.95 o
  -6   8   4      158.76      150.52     13.07 o
  -5   8   4      197.49      217.45     15.02 o
  -4   8   4      211.61      259.32     26.14 o
  -3   8   4       93.41       99.52     19.29 o
  -2   8   4       12.74       11.62      6.73 o
  -1   8   4       11.64        7.83      7.21 o
   0   8   4       63.60       66.34     12.65 o
   1   8   4        0.34       -3.65      8.74 o
   2   8   4      102.24      102.70     23.20 o
   3   8   4       20.44       -8.85      9.63 o
 -11   9   4       18.48       -3.15      4.73 o
 -10   9   4        9.51        3.07      4.99 o
  -9   9   4       15.07        3.73      6.55 o
  -8   9   4        0.36        1.99      5.74 o
  -7   9   4        1.26       -0.86      4.54 o
  -6   9   4       28.46       10.05     13.61 o
  -5   9   4       32.51       21.68     20.30 o
  -4   9   4       74.73       -0.71      5.86 o
  -3   9   4      223.61      288.19     19.31 o
  -2   9   4      239.06      286.79     19.19 o
  -1   9   4       23.23       12.53     16.51 o
   0   9   4        2.70       -1.00      4.52 o
   1   9   4        2.99        2.11      8.90 o
 -10  10   4       36.34       -2.20      5.55 o
  -9  10   4       37.06       -4.54     10.84 o
  -8  10   4       26.00       -0.13      4.03 o
  -7  10   4      131.85      126.74     78.82 o
  -6  10   4       70.30        2.08      6.33 o
  -5  10   4        6.44        0.65      6.21 o
  -4  10   4        9.80       -0.75      5.26 o
  -3  10   4       45.66       22.29     23.39 o
  -2  10   4        5.49        1.62      6.52 o
  -1  10   4       26.93       19.54     20.28 o
  -8  11   4       21.11        0.26      5.93 o
  -7  11   4       31.67       -1.00      7.38 o
  -6  11   4       14.95        0.24      6.48 o
  -5  11   4       22.81        1.01      7.37 o
  -4  11   4        2.26       -2.98      9.39 o
   0 -13   5       47.93       -3.31     15.75 o
   1 -13   5       59.27       47.54     37.68 o
   2 -13   5        1.41       -6.54      7.65 o
   3 -13   5        9.75        0.90      6.73 o
   4 -13   5        1.63       -9.19     12.20 o
   5 -13   5        1.33        0.26      3.57 o
   6 -13   5        1.46        3.04      2.18 o
   7 -13   5       11.02        3.33      5.72 o
  -2 -12   5        0.47        6.51      5.57 o
  -1 -12   5       27.20       10.80      6.23 o
   0 -12   5      142.96      134.47      7.32 o
   1 -12   5       19.55       12.77     10.01 o
   2 -12   5       10.20        6.29      8.09 o
   3 -12   5       77.23       71.92     51.92 o
   4 -12   5       87.27       78.86      7.84 o
   5 -12   5       10.49        8.79      5.73 o
   6 -12   5        0.43        0.28      1.89 o
   7 -12   5        1.96       -2.13      2.88 o
   8 -12   5       10.93        2.87      4.26 o
   9 -12   5       12.89       -0.53      2.87 o
  -4 -11   5       16.11       14.75      6.59 o
  -3 -11   5       31.89       25.63      8.15 o
  -2 -11   5        8.80       10.90      3.89 o
  -1 -11   5      287.15      311.03     12.77 o
   0 -11   5      116.18      143.34     13.06 o
   1 -11   5       30.99       22.17      9.69 o
   2 -11   5       75.40       66.58     10.91 o
   3 -11   5       74.58       71.34     11.31 o
   4 -11   5       54.40       58.84      5.29 o
   5 -11   5       76.15       72.71      6.09 o
   6 -11   5       36.25       48.73      5.89 o
   7 -11   5       21.52       13.16      5.62 o
   8 -11   5        4.14        2.60      3.37 o
   9 -11   5        0.40        1.22      3.67 o
  -5 -10   5        8.21        6.27      5.43 o
  -4 -10   5        6.20        5.27      4.01 o
  -3 -10   5        5.44        6.41      3.40 o
  -2 -10   5        2.24        3.35      3.06 o
  -1 -10   5      588.84      630.68     32.73 o
   0 -10   5       59.20       67.43      9.31 o
   1 -10   5        1.68        4.55      6.96 o
   2 -10   5      192.09      231.54     17.76 o
   3 -10   5       34.71       37.44     10.49 o
   4 -10   5       29.31       44.93      5.02 o
   5 -10   5      461.01      485.60     16.35 o
   6 -10   5       74.01       71.88      6.40 o
   7 -10   5        7.30        4.28      3.39 o
   8 -10   5        0.20        5.12      4.51 o
   9 -10   5        2.18       -2.10      3.90 o
  10 -10   5        4.68        0.92      2.91 o
  -6  -9   5       35.78       41.34      6.01 o
  -5  -9   5      114.80      121.74      8.71 o
  -4  -9   5      133.55      142.16      7.23 o
  -3  -9   5       83.49       90.36      6.28 o
  -2  -9   5      416.75      412.42     15.52 o
  -1  -9   5      249.22      263.97     15.85 o
   0  -9   5       26.26       24.95      7.94 o
   1  -9   5      176.36      173.24     13.65 o
   2  -9   5       21.07       20.77      6.38 o
   3  -9   5       23.65       11.52      5.70 o
   4  -9   5        9.31        4.49      2.83 o
   5  -9   5        0.75        2.06      2.76 o
   6  -9   5        2.95        5.58      3.32 o
   7  -9   5       32.89       38.24      5.48 o
   8  -9   5      116.47      120.55      9.17 o
   9  -9   5       47.94       64.48      9.42 o
  10  -9   5       75.74       81.73     11.62 o
  -7  -8   5       27.67       15.56      8.61 o
  -6  -8   5      157.49      141.95      9.06 o
  -5  -8   5       24.99       29.19      4.23 o
  -4  -8   5        3.33       11.36      3.25 o
  -3  -8   5      188.24      215.94      9.64 o
  -2  -8   5        2.40        5.39      3.74 o
  -1  -8   5       84.12       82.98      7.66 o
   0  -8   5        3.61        6.74      4.17 o
   1  -8   5      372.79      402.63     14.77 o
   2  -8   5      547.47      566.11     18.03 o
   3  -8   5      295.57      284.88     15.42 o
   4  -8   5      332.17      312.93     19.01 o
   5  -8   5       38.14       41.86      5.39 o
   6  -8   5      336.92      348.84     11.25 o
   7  -8   5        8.55        7.39      3.53 o
   8  -8   5       22.20       26.17      4.91 o
   9  -8   5       82.99       84.87      6.86 o
  10  -8   5       10.58       13.29      4.66 o
  11  -8   5       35.34       29.30      9.19 o
  -8  -7   5       96.77      110.85     18.69 o
  -7  -7   5      125.17      139.71      6.84 o
  -6  -7   5       89.54       99.12      9.16 o
  -5  -7   5       11.10       13.73      3.45 o
  -4  -7   5       76.39       76.59      5.63 o
  -3  -7   5      172.80      175.52      9.93 o
  -2  -7   5      567.28      566.37     17.58 o
  -1  -7   5      325.02      301.70     13.19 o
   0  -7   5       23.82       15.05      5.01 o
   1  -7   5        7.96       15.76      4.54 o
   2  -7   5        3.28        6.15      4.69 o
   3  -7   5       76.26       88.67     10.87 o
   4  -7   5        3.27        2.06      2.65 o
   5  -7   5      695.33      721.44     16.93 o
   6  -7   5      897.35      888.40     18.15 o
   7  -7   5       33.81       40.21      4.91 o
   8  -7   5      515.30      536.57     13.93 o
   9  -7   5      100.01      113.94      9.22 o
  10  -7   5       30.40       24.46      8.60 o
  11  -7   5       14.07       11.16      4.27 o
  -9  -6   5       64.13       62.92     17.51 o
  -8  -6   5       64.02       59.41     15.49 o
  -7  -6   5       12.97       16.12      4.37 o
  -6  -6   5        0.16        0.10      1.21 o
  -5  -6   5       13.83       26.10      3.59 o
  -4  -6   5       18.12       19.26      4.01 o
  -3  -6   5      378.81      384.99     10.59 o
  -2  -6   5        5.18        4.64      3.16 o
  -1  -6   5       34.68       31.55      5.34 o
   0  -6   5     1037.26      973.49     29.61 o
   1  -6   5     1641.29     1635.70     35.60 o
   2  -6   5      245.02      244.63      9.78 o
   3  -6   5      213.21      209.25      9.18 o
   4  -6   5      191.37      163.37      6.70 o
   5  -6   5        6.81        6.46      3.22 o
   6  -6   5       50.36       53.25      5.60 o
   7  -6   5       21.55       21.74      5.08 o
   8  -6   5       19.58       15.64      4.66 o
   9  -6   5       55.25       66.87      5.68 o
  10  -6   5       44.95       54.12     15.00 o
  11  -6   5       47.03       53.16     29.11 o
 -10  -5   5       18.55       23.82     24.32 o
  -9  -5   5      270.07      272.38     43.50 o
  -8  -5   5      178.46      148.95      9.38 o
  -7  -5   5        3.99        4.96      3.39 o
  -6  -5   5      335.80      340.22      7.17 o
  -5  -5   5      459.78      434.31     14.58 o
  -4  -5   5       95.24       89.77      5.63 o
  -3  -5   5      452.70      415.72     10.00 o
  -2  -5   5       15.41       12.78      2.99 o
  -1  -5   5       69.63       58.92      4.75 o
   0  -5   5       85.36       92.64      5.72 o
   1  -5   5       28.70       16.46      4.52 o
   2  -5   5     1237.51     1295.67     31.25 o
   3  -5   5     2071.78     2158.95     40.72 o
   4  -5   5      573.24      519.46     13.81 o
   5  -5   5      891.53      894.41     16.44 o
   6  -5   5        7.99        9.58      3.95 o
   7  -5   5     1232.98     1254.54     22.72 o
   8  -5   5      188.70      177.65      8.36 o
   9  -5   5        1.22        2.05      2.12 o
  10  -5   5        3.05        4.29      3.74 o
  11  -5   5        4.71        2.25     15.60 o
 -10  -4   5        1.95       -4.89      9.86 o
  -9  -4   5       24.63       17.39     11.97 o
  -8  -4   5      117.22      103.07     16.32 o
  -7  -4   5      197.93      197.84      4.49 o
  -6  -4   5      150.36      146.12      4.50 o
  -5  -4   5       37.87       39.33      3.31 o
  -4  -4   5      989.83     1032.17     21.30 o
  -3  -4   5     1206.15     1074.30     18.75 o
  -2  -4   5     2475.91     2416.24     44.20 o
  -1  -4   5     3257.63     3399.85     59.74 o
   0  -4   5      930.61      900.73     19.67 o
   1  -4   5      136.94      126.72      7.33 o
   2  -4   5       28.18       60.71      6.31 o
   3  -4   5     1040.54     1145.08     28.80 o
   4  -4   5      146.52      152.30      6.97 o
   5  -4   5      183.89      198.35      8.75 o
   6  -4   5        2.62        1.63      2.09 o
   7  -4   5      598.33      617.77     13.09 o
   8  -4   5       23.86       18.67      3.79 o
   9  -4   5       76.69       80.04     21.11 o
  10  -4   5       64.72       56.49     31.30 o
 -11  -3   5       70.57       71.18     34.87 o
 -10  -3   5      172.30      182.91     24.33 o
  -9  -3   5      966.98     1020.03     48.49 o
  -8  -3   5       53.63       41.20     11.95 o
  -7  -3   5      388.95      396.38     11.70 o
  -6  -3   5     1490.31     1452.78     19.90 o
  -5  -3   5      539.67      507.90     10.12 o
  -4  -3   5       48.57       61.05      4.79 o
  -3  -3   5     2325.72     2417.30     39.87 o
  -2  -3   5     1350.29     1265.11     25.48 o
  -1  -3   5      165.06      148.07      6.73 o
   0  -3   5     1506.93     1439.23     27.53 o
   1  -3   5     2209.21     2067.39     36.09 o
   2  -3   5     2164.34     2151.54     38.00 o
   3  -3   5     1410.90     1431.71     23.48 o
   4  -3   5       10.23       13.50      3.24 o
   5  -3   5      853.37      802.08     15.94 o
   6  -3   5      248.99      251.91     11.72 o
   7  -3   5        5.54       12.24      3.58 o
   8  -3   5        6.56        9.57      2.77 o
   9  -3   5       31.47       16.73      5.09 o
  10  -3   5       11.00        2.31      9.10 o
 -11  -2   5        0.42        0.15      6.12 o
 -10  -2   5      108.94       84.57     30.55 o
  -9  -2   5       10.26       -3.45      7.70 o
  -8  -2   5       27.67       22.36      9.81 o
  -7  -2   5      184.90      178.78      3.64 o
  -6  -2   5      349.23      331.97     13.55 o
  -5  -2   5     1772.23     1631.61     55.09 o
  -4  -2   5     5056.37     5230.30     97.72 o
  -3  -2   5      872.97      776.17     15.30 o
  -2  -2   5       91.74       89.24      4.84 o
  -1  -2   5     1186.17     1184.98     23.05 o
   0  -2   5       32.73       43.69      4.92 o
   1  -2   5       79.26       85.15      6.74 o
   2  -2   5       61.11       51.63      4.38 o
   3  -2   5      169.09      184.92      5.96 o
   4  -2   5      673.11      628.43     12.89 o
   5  -2   5      454.33      433.35      9.76 o
   6  -2   5       15.94       17.70      3.15 o
   7  -2   5      711.40      707.08     13.81 o
   8  -2   5      196.45      225.26      7.93 o
   9  -2   5       32.74        7.44      6.50 o
  10  -2   5       39.59       -0.88      7.82 o
 -12  -1   5       21.08       37.02     17.24 o
 -11  -1   5      200.41      190.16     25.33 o
 -10  -1   5      290.90      306.23     43.34 o
  -9  -1   5      629.10      596.92     48.33 o
  -8  -1   5      257.99      250.20     17.57 o
  -7  -1   5      604.18      611.26      9.19 o
  -6  -1   5       69.06       57.82      4.14 o
  -5  -1   5      206.00      216.56      5.27 o
  -4  -1   5      684.74      716.74     14.16 o
  -3  -1   5      114.90       85.58      5.06 o
  -2  -1   5     8235.63     8964.21    173.50 o
  -1  -1   5      537.94      489.89     10.82 o
   0  -1   5     5081.05     5284.38     96.30 o
   1  -1   5      158.83      143.20      6.12 o
   2  -1   5     1643.31     1495.34     24.55 o
   3  -1   5     1434.31     1381.23     21.55 o
   4  -1   5     1127.78     1095.54     19.67 o
   5  -1   5      272.63      270.20      9.53 o
   6  -1   5        3.30        1.71      2.19 o
   7  -1   5       36.45       28.11      3.99 o
   8  -1   5       64.14       68.17     19.57 o
   9  -1   5        1.37       -0.78      1.74 o
 -12   0   5       12.15       18.15     14.11 o
 -11   0   5        0.96        1.90      7.61 o
 -10   0   5        3.22        5.50      8.37 o
  -9   0   5        7.28       15.51     15.22 o
  -8   0   5       91.49      108.18      6.40 o
  -7   0   5     1345.91     1295.42     34.25 o
  -6   0   5     1466.75     1353.96     23.23 o
  -5   0   5      353.50      288.83      8.73 o
  -4   0   5      839.73      746.43     15.32 o
  -3   0   5       11.47       17.48      2.91 o
  -2   0   5      532.14      505.59     13.02 o
  -1   0   5       35.94       48.65      6.41 o
   0   0   5      312.69      296.84     10.61 o
   1   0   5       14.78       18.21      4.30 o
   2   0   5      178.90      133.88      5.22 o
   3   0   5      181.68      175.60      7.33 o
   4   0   5      553.11      533.71     12.39 o
   5   0   5     1192.68     1183.80     22.26 o
   6   0   5      253.87      249.78      7.81 o
   7   0   5      291.75      276.73      7.83 o
   8   0   5       93.12      100.80     54.69 o
   9   0   5      117.05      152.61     24.02 o
 -12   1   5      160.07      182.56     25.02 o
 -11   1   5      149.43      174.30     21.27 o
 -10   1   5       11.50        5.97      7.96 o
  -9   1   5       32.16       38.98      3.12 o
  -8   1   5      284.47      254.96      7.84 o
  -7   1   5       72.67       62.52      6.06 o
  -6   1   5        8.37        5.31      2.01 o
  -5   1   5      395.03      352.62      9.87 o
  -4   1   5     1767.72     1630.37     28.82 o
  -3   1   5      213.57      177.95      6.81 o
  -2   1   5      968.66      961.80     18.97 o
  -1   1   5      925.17      819.45     17.10 o
   0   1   5     7911.00     8533.65    176.22 o
   1   1   5     1082.26     1136.23     19.39 o
   2   1   5      875.87      794.97     14.15 o
   3   1   5       97.69       96.33      5.79 o
   4   1   5      675.83      652.27     16.48 o
   5   1   5      795.64      783.92     15.46 o
   6   1   5       98.27       87.59      5.93 o
   7   1   5        2.44        1.51      2.49 o
   8   1   5       81.18       80.33     42.97 o
 -12   2   5       41.98       59.31     16.60 o
 -11   2   5       19.81       24.44     11.06 o
 -10   2   5      120.18      132.58      4.20 o
  -9   2   5      535.16      525.28      9.78 o
  -8   2   5      575.34      568.01     10.74 o
  -7   2   5      475.52      486.98     13.77 o
  -6   2   5      701.95      696.90     20.69 o
  -5   2   5      139.74      144.05     14.72 o
  -4   2   5     1100.12     1043.02     26.64 o
  -3   2   5      755.31      721.81     18.28 o
  -2   2   5      291.40      268.61     10.80 o
  -1   2   5       22.21       40.17      5.97 o
   0   2   5        2.17        4.65      2.54 o
   1   2   5      282.84      293.27      7.74 o
   2   2   5       35.11       31.92      3.71 o
   3   2   5      400.84      414.84     11.50 o
   4   2   5      546.94      545.97     15.27 o
   5   2   5      234.38      228.56     10.59 o
   6   2   5       76.42       79.57      7.28 o
   7   2   5       39.62       10.55     14.11 o
   8   2   5        9.35        9.31     17.71 o
 -12   3   5      184.03      196.32     22.22 o
 -11   3   5       82.63       93.42      4.20 o
 -10   3   5        7.20       10.16      2.23 o
  -9   3   5       73.25       69.63      4.22 o
  -8   3   5        4.54        2.27      3.00 o
  -7   3   5       60.42       65.67      5.22 o
  -6   3   5       90.67       97.13     14.30 o
  -5   3   5      660.08      649.15     21.80 o
  -4   3   5     1749.19     1688.95     46.50 o
  -3   3   5      590.73      587.11     20.94 o
  -2   3   5     1255.58     1184.03     46.69 o
  -1   3   5     1913.04     1850.42     79.70 o
   0   3   5      140.04      137.69      6.68 o
   1   3   5      399.12      362.88     10.62 o
   2   3   5      468.83      484.01     14.02 o
   3   3   5       37.41       43.36      7.10 o
   4   3   5       16.79       23.86      5.26 o
   5   3   5       70.34       51.46      6.72 o
   6   3   5      158.24      156.02     12.56 o
   7   3   5       58.71       70.31      6.79 o
 -12   4   5       38.67       62.20     14.55 o
 -11   4   5      103.80      120.21      7.47 o
 -10   4   5      295.36      333.70      9.92 o
  -9   4   5      248.47      265.94      8.65 o
  -8   4   5       67.41       75.50      9.97 o
  -7   4   5      387.73      411.49     17.54 o
  -6   4   5      618.14      611.90     21.13 o
  -5   4   5      574.56      640.02     34.65 o
  -4   4   5       15.67       12.50     10.16 o
  -3   4   5      153.27      135.96     19.91 o
  -2   4   5       11.09       10.48      6.12 o
  -1   4   5      215.69      230.43      7.08 o
   0   4   5       90.60      107.19      5.58 o
   1   4   5      606.82      634.27     22.19 o
   2   4   5      620.57      656.67     20.48 o
   3   4   5      466.86      487.81     22.60 o
   4   4   5       18.39       16.93      6.13 o
   5   4   5        5.04        8.19      5.49 o
   6   4   5       13.47       11.63      3.54 o
 -12   5   5       45.12       54.57      4.37 o
 -11   5   5        3.16        7.76      3.54 o
 -10   5   5        6.11        7.57      3.00 o
  -9   5   5        5.45        4.47      3.75 o
  -8   5   5      305.71      312.05      9.79 o
  -7   5   5      187.00      193.82      7.36 o
  -6   5   5      128.83      132.30     11.30 o
  -5   5   5     1278.12     1353.83     44.98 o
  -4   5   5      756.24      818.25     31.94 o
  -3   5   5      738.96      740.84     30.72 o
  -2   5   5      428.86      440.84     21.52 o
  -1   5   5      620.69      611.52     15.97 o
   0   5   5       47.34       49.68      4.80 o
   1   5   5      186.33      183.36      8.20 o
   2   5   5       65.86       87.09      7.08 o
   3   5   5        0.17       -3.81      3.54 o
   4   5   5      126.49      128.72      8.40 o
   5   5   5      100.04      114.28      8.50 o
 -12   6   5        4.66       -0.61      2.07 o
 -11   6   5      109.30      126.91      9.17 o
 -10   6   5      140.26      166.87      9.98 o
  -9   6   5       97.04      116.92      6.42 o
  -8   6   5      194.71      206.13     10.14 o
  -7   6   5       93.67       95.49      5.88 o
  -6   6   5       20.90       30.09      3.02 o
  -5   6   5        0.86       -0.11      1.71 o
  -4   6   5        0.41        3.17      4.49 o
  -3   6   5      466.45      529.32     28.15 o
  -2   6   5      443.43      484.58     13.35 o
  -1   6   5      301.55      339.45     11.19 o
   0   6   5        5.88       10.12      4.36 o
   1   6   5      680.80      699.89     22.45 o
   2   6   5       34.04       46.69      5.49 o
   3   6   5       86.89      102.57      7.58 o
   4   6   5       34.24       26.06      5.62 o
 -12   7   5        0.21        0.57      2.99 o
 -11   7   5        9.01       15.10      4.30 o
 -10   7   5       15.42       13.12      4.35 o
  -9   7   5       32.07       23.31      5.13 o
  -8   7   5      500.55      541.72     20.56 o
  -7   7   5      262.12      292.54      9.00 o
  -6   7   5      411.70      410.89     32.39 o
  -5   7   5       35.43       30.94      7.75 o
  -4   7   5      369.48      401.10     22.22 o
  -3   7   5      551.36      582.40     43.90 o
  -2   7   5      135.85      140.85     19.25 o
  -1   7   5       46.30       40.25      4.28 o
   0   7   5       65.44       65.66      4.42 o
   1   7   5        0.06        3.91      2.70 o
   2   7   5        0.27        5.90      9.58 o
   3   7   5        4.80        7.72      6.73 o
 -11   8   5       32.85       20.72      7.31 o
 -10   8   5       20.75       16.60      4.96 o
  -9   8   5       63.47       67.66     20.36 o
  -8   8   5       78.11       55.95      4.42 o
  -7   8   5        0.77        7.53      6.86 o
  -6   8   5        5.37        0.58      6.17 o
  -5   8   5       45.01       53.67     10.41 o
  -4   8   5       46.72       31.08     23.25 o
  -3   8   5        9.54       12.22      7.30 o
  -2   8   5       28.76       50.91     10.37 o
  -1   8   5       27.21       16.01     24.06 o
   0   8   5       90.04       57.14     42.73 o
   1   8   5       41.35       62.56     10.73 o
   2   8   5        2.05       14.83      8.77 o
 -10   9   5      109.44      130.51     13.64 o
  -9   9   5       30.30       -0.95      7.89 o
  -8   9   5       37.07       -0.58      4.64 o
  -7   9   5       20.21        2.05      5.59 o
  -6   9   5      131.54      116.45     76.97 o
  -5   9   5       26.97       -1.72      5.65 o
  -4   9   5       89.79      104.13     32.92 o
  -3   9   5       12.92        3.70      8.23 o
  -2   9   5       14.97       11.07     10.43 o
  -1   9   5       16.93        9.10      7.60 o
   0   9   5        4.64        2.76      5.91 o
  -9  10   5        0.01        4.34      8.20 o
  -8  10   5        7.63        1.18      5.62 o
  -7  10   5       14.88       -0.42      5.07 o
  -6  10   5       15.22        2.61      6.84 o
  -5  10   5       39.56       -0.17      8.02 o
  -4  10   5        5.68       -4.29      7.53 o
  -3  10   5       55.68       19.14     20.16 o
  -2  10   5       63.00       41.68     35.02 o
   0 -13   6        0.14        2.15      2.86 o
   1 -13   6       17.64       15.48     12.86 o
   2 -13   6        0.75        2.44      7.62 o
   3 -13   6       11.88        8.59      8.50 o
   4 -13   6       10.08        5.29      4.52 o
   5 -13   6       24.57       10.97     11.69 o
   6 -13   6        1.35        1.28      3.56 o
   7 -13   6       14.04        9.63      8.85 o
  -2 -12   6      227.39      225.35     17.34 o
  -1 -12   6       21.40       18.09      8.24 o
   0 -12   6        2.69       -1.62      5.09 o
   1 -12   6      129.25      140.36     14.91 o
   2 -12   6        5.85        1.70      5.45 o
   3 -12   6        0.63       -0.39      4.54 o
   4 -12   6       15.50        3.96      4.68 o
   5 -12   6       15.16        4.55      4.75 o
   6 -12   6        0.03        1.53      2.93 o
   7 -12   6        0.46       -1.23      3.05 o
   8 -12   6        0.23        0.69      3.04 o
  -4 -11   6        7.63       11.05      5.09 o
  -3 -11   6        0.35        0.32      2.52 o
  -2 -11   6       49.76       41.76      8.30 o
  -1 -11   6        0.41       -0.80      6.68 o
   0 -11   6       20.78       23.91      7.97 o
   1 -11   6       28.89       25.92      8.50 o
   2 -11   6        1.53        1.84      5.02 o
   3 -11   6      178.47      200.58     19.14 o
   4 -11   6      105.75      131.82     13.92 o
   5 -11   6        1.04        7.69      5.11 o
   6 -11   6       51.16       59.88     11.98 o
   7 -11   6        3.00        5.55      3.92 o
   8 -11   6       22.71       13.22      9.19 o
   9 -11   6       61.60       78.03     24.05 o
  -5 -10   6        2.06       -3.71      5.46 o
  -4 -10   6       30.62       33.67      5.18 o
  -3 -10   6       78.55       86.20      6.98 o
  -2 -10   6      160.13      160.48     11.67 o
  -1 -10   6        1.06        4.73      4.86 o
   0 -10   6      317.91      354.09     20.43 o
   1 -10   6        4.28        5.47      6.43 o
   2 -10   6        8.26       14.94      7.90 o
   3 -10   6      520.32      534.56     21.45 o
   4 -10   6       98.45       99.01     11.37 o
   5 -10   6      170.11      181.39      9.89 o
   6 -10   6       20.03       21.40      5.02 o
   7 -10   6        6.15       11.02      6.11 o
   8 -10   6      109.07       95.24     27.68 o
   9 -10   6      124.61      154.59     10.14 o
  10 -10   6        2.70        0.12      2.79 o
  -6  -9   6       12.26        7.23      4.18 o
  -5  -9   6        0.52       -0.20      2.28 o
  -4  -9   6        4.57        3.53      2.93 o
  -3  -9   6       30.62       35.83      7.47 o
  -2  -9   6      215.44      191.38     11.30 o
  -1  -9   6      472.53      445.10     16.60 o
   0  -9   6      715.56      731.38     26.63 o
   1  -9   6       46.67       60.91      8.42 o
   2  -9   6      259.01      259.98     14.37 o
   3  -9   6       60.80       70.74      9.22 o
   4  -9   6       19.46       14.36      7.45 o
   5  -9   6      104.90      112.45      9.59 o
   6  -9   6      379.99      405.99     14.34 o
   7  -9   6        6.42        5.47      4.39 o
   8  -9   6        0.28        0.47      2.67 o
   9  -9   6       27.28       34.03      6.02 o
  10  -9   6        0.48        3.54      3.70 o
  -7  -8   6       39.80       33.56      8.06 o
  -6  -8   6        3.45        7.33      2.96 o
  -5  -8   6       46.06       67.51      7.03 o
  -4  -8   6       35.19       27.02      8.10 o
  -3  -8   6      114.76      131.78     10.19 o
  -2  -8   6       80.74       80.07      9.12 o
  -1  -8   6      354.71      376.64     16.24 o
   0  -8   6        0.94        5.78      4.09 o
   1  -8   6       55.92       40.03      7.93 o
   2  -8   6       14.45       15.01      6.47 o
   3  -8   6        4.52        2.14      4.35 o
   4  -8   6       98.55       91.39     11.02 o
   5  -8   6      161.91      178.66      8.60 o
   6  -8   6      182.62      215.78     10.52 o
   7  -8   6      534.01      548.43     16.66 o
   8  -8   6      150.52      157.71      9.00 o
   9  -8   6        9.21        4.87      4.23 o
  10  -8   6       10.47        6.80      3.90 o
  -8  -7   6       17.60       18.88     12.12 o
  -7  -7   6        4.88       -0.84      3.48 o
  -6  -7   6       72.36       73.17      4.87 o
  -5  -7   6        0.04       -1.62      2.24 o
  -4  -7   6        0.49        1.67      2.43 o
  -3  -7   6      154.67      154.39     12.30 o
  -2  -7   6      196.24      213.71      9.43 o
  -1  -7   6      804.64      797.92     19.94 o
   0  -7   6        4.99        8.57      4.08 o
   1  -7   6      670.07      640.62     21.59 o
   2  -7   6      735.26      743.01     37.84 o
   3  -7   6      187.15      182.58     10.40 o
   4  -7   6       69.32       80.64      7.91 o
   5  -7   6      138.16      133.45      8.53 o
   6  -7   6       10.53        9.89      4.85 o
   7  -7   6        3.13        3.46      3.63 o
   8  -7   6      145.49      124.72      7.79 o
   9  -7   6       47.09       27.50     12.81 o
  10  -7   6        1.16        4.14      4.70 o
  -9  -6   6      109.39      161.89     23.40 o
  -8  -6   6       23.29       17.32      3.97 o
  -7  -6   6      103.10      111.33      6.94 o
  -6  -6   6      199.89      209.69      7.33 o
  -5  -6   6      527.86      543.16     14.43 o
  -4  -6   6      481.84      491.21     17.91 o
  -3  -6   6      552.17      567.39     16.35 o
  -2  -6   6       33.25       51.13      6.84 o
  -1  -6   6       50.35       58.05      5.63 o
   0  -6   6      127.41      125.97      7.64 o
   1  -6   6      117.89      113.21      7.58 o
   2  -6   6      299.18      311.52     13.68 o
   3  -6   6     1067.37     1089.25     30.65 o
   4  -6   6      525.02      509.83     13.81 o
   5  -6   6       49.81       58.84      8.40 o
   6  -6   6      130.43      131.97      7.25 o
   7  -6   6      227.87      244.91      9.36 o
   8  -6   6       36.60       28.71      4.76 o
   9  -6   6       78.95       90.61     24.63 o
  10  -6   6        2.00        8.95      3.89 o
 -10  -5   6       54.05       47.93     29.95 o
  -9  -5   6       53.96       57.21     17.13 o
  -8  -5   6      106.88       86.05      6.83 o
  -7  -5   6       25.92       20.69      2.57 o
  -6  -5   6       43.72       33.08      5.10 o
  -5  -5   6      400.93      380.05     13.17 o
  -4  -5   6      185.38      197.48      9.75 o
  -3  -5   6      580.47      611.09     13.73 o
  -2  -5   6      726.85      736.09     18.32 o
  -1  -5   6     1432.41     1427.47     27.62 o
   0  -5   6      108.04      100.39      6.54 o
   1  -5   6      946.42      949.35     23.65 o
   2  -5   6      491.60      462.44     13.20 o
   3  -5   6        2.66        7.60      3.61 o
   4  -5   6       33.07       20.15      4.35 o
   5  -5   6        7.18       12.96      3.55 o
   6  -5   6       15.89       18.48      5.72 o
   7  -5   6       92.74       90.35      7.04 o
   8  -5   6        3.43        4.57      2.94 o
   9  -5   6       63.60       69.48     19.92 o
  10  -5   6       11.45        8.76      3.75 o
 -10  -4   6       53.52       70.06     19.00 o
  -9  -4   6      363.59      347.16     29.33 o
  -8  -4   6      280.17      257.41      5.50 o
  -7  -4   6      211.32      213.03      6.84 o
  -6  -4   6      270.31      277.08      7.57 o
  -5  -4   6     1649.74     1650.68     28.51 o
  -4  -4   6      247.63      241.37      7.22 o
  -3  -4   6      105.17       93.68      6.20 o
  -2  -4   6       18.95       26.92      3.75 o
  -1  -4   6      374.51      395.15     24.18 o
   0  -4   6     2725.52     2789.32     51.44 o
   1  -4   6      216.38      228.06      8.80 o
   2  -4   6     1495.91     1529.96     30.08 o
   3  -4   6     1374.28     1397.48     31.60 o
   4  -4   6      434.26      410.94     10.46 o
   5  -4   6      172.03      167.05      9.88 o
   6  -4   6      689.01      699.88     18.09 o
   7  -4   6        4.86       10.23      3.76 o
   8  -4   6      161.79      172.81      7.42 o
   9  -4   6       38.69       39.72     11.43 o
  10  -4   6        2.53        0.02      2.21 o
 -11  -3   6       28.05       18.26     14.46 o
 -10  -3   6      255.17      266.69     28.68 o
  -9  -3   6       76.20       88.61     17.01 o
  -8  -3   6       23.36       23.37      1.52 o
  -7  -3   6      393.25      394.93     11.70 o
  -6  -3   6      903.20      870.71     16.42 o
  -5  -3   6        7.03        8.35      2.21 o
  -4  -3   6      210.36      199.36      6.32 o
  -3  -3   6     1531.81     1466.90     28.56 o
  -2  -3   6      750.96      691.28     31.82 o
  -1  -3   6      843.46      840.09     25.41 o
   0  -3   6      785.79      764.87     20.86 o
   1  -3   6      578.76      540.62     13.52 o
   2  -3   6      413.10      431.57     11.94 o
   3  -3   6     1211.72     1195.33     20.43 o
   4  -3   6        0.33        2.22      2.56 o
   5  -3   6     1474.43     1467.80     25.74 o
   6  -3   6       28.49       33.81      4.93 o
   7  -3   6        2.77        2.02      2.80 o
   8  -3   6      572.06      628.08     14.37 o
   9  -3   6       42.43       44.55     13.42 o
  10  -3   6      133.32      156.38     26.54 o
 -11  -2   6      163.98      186.08     26.26 o
 -10  -2   6       53.96       50.36     15.96 o
  -9  -2   6       17.51       23.97     11.39 o
  -8  -2   6      855.88      848.12     12.23 o
  -7  -2   6       18.94       15.24      2.31 o
  -6  -2   6      384.85      376.34     10.37 o
  -5  -2   6      209.77      196.16      6.92 o
  -4  -2   6      793.38      795.27     17.00 o
  -3  -2   6       34.85       60.61      7.96 o
  -2  -2   6       35.41       43.16      5.04 o
  -1  -2   6     1071.97     1009.24     23.99 o
   0  -2   6     4490.92     4623.07     86.50 o
   1  -2   6     1142.94     1038.99     27.16 o
   2  -2   6      791.44      737.56     23.71 o
   3  -2   6      624.69      601.60     13.56 o
   4  -2   6     1078.93     1056.53     20.87 o
   5  -2   6     2503.18     2546.13     51.01 o
   6  -2   6      491.66      477.97     11.70 o
   7  -2   6       19.10       18.58      4.26 o
   8  -2   6        1.63       -0.14      2.17 o
   9  -2   6       40.87       38.33     12.49 o
 -12  -1   6       16.18        8.22     12.06 o
 -11  -1   6        2.86        2.90     15.07 o
 -10  -1   6        0.38       10.59     17.47 o
  -9  -1   6      125.96      116.91     10.90 o
  -8  -1   6      417.76      429.20     20.56 o
  -7  -1   6       13.01       12.28      2.00 o
  -6  -1   6      643.62      621.16     11.74 o
  -5  -1   6      173.58      132.69      5.20 o
  -4  -1   6     3588.66     3379.12     60.27 o
  -3  -1   6      261.60      220.82      7.60 o
  -2  -1   6      776.78      645.42     16.66 o
  -1  -1   6      689.66      670.07     21.44 o
   0  -1   6     2945.35     3009.95     59.49 o
   1  -1   6      255.19      278.77      9.62 o
   2  -1   6      111.60      124.58      6.51 o
   3  -1   6      400.00      380.60     12.25 o
   4  -1   6      177.95      173.92      7.25 o
   5  -1   6      105.13      106.87      6.10 o
   6  -1   6       71.83       59.67      4.99 o
   7  -1   6      731.90      752.93     15.95 o
   8  -1   6      206.79      227.17     10.82 o
   9  -1   6       33.19       -0.50      7.41 o
 -12   0   6      174.35      184.10     25.88 o
 -11   0   6       87.00      101.59     32.07 o
 -10   0   6        4.97      -10.56     16.39 o
  -9   0   6      101.26      108.25      6.35 o
  -8   0   6      252.46      240.39      7.91 o
  -7   0   6       50.36       60.82      4.47 o
  -6   0   6        2.71        2.48      1.88 o
  -5   0   6      412.88      429.17     10.19 o
  -4   0   6      344.12      297.81     16.69 o
  -3   0   6      173.30      199.22      9.05 o
  -2   0   6     4232.59     4201.95     83.17 o
  -1   0   6      531.93      461.83     12.48 o
   0   0   6      999.29      935.00     20.32 o
   1   0   6     1709.09     1569.75     31.42 o
   2   0   6      967.00      900.51     16.70 o
   3   0   6      648.86      641.01     14.74 o
   4   0   6      755.34      715.00     16.65 o
   5   0   6      657.57      623.65     15.64 o
   6   0   6       36.99       25.49      4.01 o
   7   0   6       27.96       -0.22      2.33 o
   8   0   6        2.60        1.44      4.00 o
 -12   1   6        0.05       22.01     13.34 o
 -11   1   6       13.37       33.13     22.51 o
 -10   1   6      149.83      162.20      5.53 o
  -9   1   6      626.29      584.87     23.30 o
  -8   1   6        8.10        9.78      5.10 o
  -7   1   6      914.72      920.97     33.62 o
  -6   1   6     1690.76     1666.71     33.55 o
  -5   1   6      188.35      164.54      8.43 o
  -4   1   6     1286.74     1309.97     25.71 o
  -3   1   6      911.89      923.12     19.72 o
  -2   1   6      689.96      648.26     19.39 o
  -1   1   6      192.64      174.14      8.25 o
   0   1   6       78.50       88.13      7.94 o
   1   1   6      507.15      498.20     11.29 o
   2   1   6        4.30        7.84      2.96 o
   3   1   6      541.78      554.89     15.92 o
   4   1   6       11.61        9.28      3.32 o
   5   1   6      298.83      286.27     12.41 o
   6   1   6      127.02      141.27      8.05 o
   7   1   6       79.45       69.92     40.81 o
   8   1   6        1.55        3.42      4.76 o
 -12   2   6      105.59      127.50     32.78 o
 -11   2   6      119.78      127.54     11.76 o
 -10   2   6      149.25      160.34      5.03 o
  -9   2   6       17.55       21.84      5.13 o
  -8   2   6       13.14       10.05      4.98 o
  -7   2   6       44.62       58.56     12.21 o
  -6   2   6      161.38      182.79     11.58 o
  -5   2   6      415.05      386.75     28.82 o
  -4   2   6     1870.31     1809.03     35.93 o
  -3   2   6     1360.26     1207.05     43.07 o
  -2   2   6     1283.51     1250.02     36.13 o
  -1   2   6      772.47      679.16     27.94 o
   0   2   6      106.26       90.88      5.78 o
   1   2   6     1389.89     1358.48     25.95 o
   2   2   6      424.16      378.57     13.30 o
   3   2   6      172.19      170.96     10.09 o
   4   2   6      342.10      329.04     11.24 o
   5   2   6       53.47       62.13      9.41 o
   6   2   6       14.58       15.84     15.98 o
   7   2   6        3.92       -0.25      3.24 o
 -12   3   6        0.82       -1.67     11.73 o
 -11   3   6      139.76      134.34      7.01 o
 -10   3   6       38.40       46.55      4.47 o
  -9   3   6      410.35      429.89     10.23 o
  -8   3   6      382.51      392.15     14.45 o
  -7   3   6     1122.38     1169.49     36.50 o
  -6   3   6      644.14      671.00     35.40 o
  -5   3   6      185.24      212.86     14.11 o
  -4   3   6      311.71      287.93     16.43 o
  -3   3   6        4.12        5.32      4.07 o
  -2   3   6       16.48       24.83      6.55 o
  -1   3   6      454.13      457.99     36.95 o
   0   3   6        2.25        3.97      3.39 o
   1   3   6     1064.68     1057.31     34.03 o
   2   3   6      300.18      336.52     12.59 o
   3   3   6      309.85      319.09     15.52 o
   4   3   6       51.76       54.05      8.78 o
   5   3   6       93.24      111.59      9.35 o
   6   3   6       13.12        5.94      8.72 o
 -12   4   6       12.16       19.93     10.42 o
 -11   4   6       31.23       30.23      4.50 o
 -10   4   6        3.77        2.08      2.57 o
  -9   4   6        1.80        3.04      3.20 o
  -8   4   6       97.79       87.33      8.32 o
  -7   4   6      152.97      134.53      7.28 o
  -6   4   6      795.21      847.09     44.61 o
  -5   4   6      352.68      333.69     29.10 o
  -4   4   6      832.98      860.15     47.52 o
  -3   4   6     1288.96     1349.54     46.67 o
  -2   4   6     1015.61     1120.64     41.34 o
  -1   4   6      537.64      533.68     13.24 o
   0   4   6      475.33      455.82     16.17 o
   1   4   6       13.70       14.38      4.59 o
   2   4   6       11.89       14.83      4.77 o
   3   4   6      109.09      112.81      8.88 o
   4   4   6       82.81       87.45      8.82 o
   5   4   6       21.43       17.17      5.86 o
 -12   5   6       10.25       11.66      6.41 o
 -11   5   6      143.19      161.29     10.18 o
 -10   5   6      120.31      129.90      7.63 o
  -9   5   6      563.08      601.15     14.30 o
  -8   5   6      321.25      321.88     10.24 o
  -7   5   6      175.84      192.57      7.91 o
  -6   5   6       32.34       34.84      9.60 o
  -5   5   6      143.41      166.08     15.54 o
  -4   5   6        7.61        6.35      6.99 o
  -3   5   6       57.00       41.20     20.91 o
  -2   5   6       46.48       48.35      7.19 o
  -1   5   6       10.31        9.44      2.88 o
   0   5   6      580.47      626.65     30.00 o
   1   5   6       64.19       79.33     10.01 o
   2   5   6      137.77      147.22     12.52 o
   3   5   6       84.63       90.36     12.71 o
   4   5   6      147.86      168.44     25.56 o
 -12   6   6        0.38       -2.41      3.13 o
 -11   6   6        0.62       -4.29      5.10 o
 -10   6   6       58.08       74.18      6.78 o
  -9   6   6       13.28       11.89      3.70 o
  -8   6   6      161.29      164.83      8.87 o
  -7   6   6       98.90      112.19      6.82 o
  -6   6   6      328.11      350.91     18.93 o
  -5   6   6      307.04      295.89     36.55 o
  -4   6   6      706.39      728.11     16.58 o
  -3   6   6      298.68      311.80     10.25 o
  -2   6   6        4.82        6.27      3.03 o
  -1   6   6      290.51      278.23     13.84 o
   0   6   6       44.44       33.83      6.61 o
   1   6   6      115.37      123.05     12.61 o
   2   6   6        0.18       -4.91      3.90 o
   3   6   6        0.23        5.34      3.84 o
 -11   7   6       42.07       59.01     11.36 o
 -10   7   6      212.68      232.72     10.97 o
  -9   7   6       31.24       36.92      5.80 o
  -8   7   6       76.73       78.80      5.03 o
  -7   7   6        8.43        6.51      2.46 o
  -6   7   6        1.74        2.53      2.35 o
  -5   7   6        0.12       -6.07      5.84 o
  -4   7   6       20.87       19.16      9.24 o
  -3   7   6        8.53        1.90      2.22 o
  -2   7   6      107.26       93.71     62.73 o
  -1   7   6       82.99       92.76      6.47 o
   0   7   6        2.66        3.49      2.90 o
   1   7   6       83.90       73.68      7.66 o
   2   7   6       38.62       39.78      7.54 o
 -11   8   6        0.55       -1.57      4.18 o
 -10   8   6       94.09      144.92     25.07 o
  -9   8   6        1.46        3.89      6.71 o
  -8   8   6       44.04       -0.09      3.48 o
  -7   8   6       48.75       -0.68      4.59 o
  -6   8   6      176.46      197.23     16.45 o
  -5   8   6       50.78       -0.27      4.26 o
  -4   8   6        1.43       -2.83      9.89 o
  -3   8   6       24.55       15.59     15.13 o
  -2   8   6        4.86       12.37      9.89 o
  -1   8   6       13.50        9.20     12.31 o
   0   8   6        6.35        6.47      6.78 o
   1   8   6        0.43        6.05      6.59 o
  -9   9   6        3.27       -1.04      5.04 o
  -8   9   6        3.27        0.25      4.30 o
  -7   9   6       14.83       -2.02      5.99 o
  -6   9   6        0.20        1.25      6.66 o
  -5   9   6       34.55        0.59      5.31 o
  -4   9   6       11.84        7.69      9.16 o
  -3   9   6        1.29        4.57      7.23 o
  -2   9   6       28.45       22.04     16.38 o
  -1   9   6       94.64       42.40     50.75 o
  -7  10   6       24.35        0.79      7.22 o
  -6  10   6        4.50       -1.82      6.80 o
  -5  10   6        6.19       -0.96      6.30 o
   0 -13   7        1.75        4.36      6.72 o
   1 -13   7        2.08        5.55      7.35 o
   2 -13   7       15.11        7.52      8.06 o
   3 -13   7       57.96       34.59     35.69 o
   4 -13   7       13.51        6.57      5.62 o
   5 -13   7       13.37        6.43      9.62 o
   6 -13   7        0.72       -3.48      5.14 o
  -2 -12   7       73.06       39.73     34.38 o
  -1 -12   7      202.47      181.65     18.29 o
   0 -12   7       28.93       15.23     13.39 o
   1 -12   7       16.93       12.01     14.08 o
   2 -12   7        4.07        4.71      6.66 o
   3 -12   7        4.23       -0.85      5.07 o
   4 -12   7        0.47        0.31      2.80 o
   5 -12   7       18.62        9.71      8.12 o
   6 -12   7       40.87       23.63     15.54 o
   7 -12   7       43.07       32.27     15.56 o
   8 -12   7       19.79       13.47      9.33 o
  -4 -11   7       12.78        8.93      4.37 o
  -3 -11   7       18.21       12.04     12.75 o
  -2 -11   7        0.63       -3.04      4.70 o
  -1 -11   7        1.34        5.06      6.49 o
   0 -11   7        6.96       15.16      7.20 o
   1 -11   7      345.15      371.26     19.79 o
   2 -11   7       44.99       38.03      9.57 o
   3 -11   7        6.32        1.08      7.04 o
   4 -11   7       13.18       14.07      9.56 o
   5 -11   7        0.20        2.28      4.35 o
   6 -11   7        0.29        7.02      4.50 o
   7 -11   7       30.78       38.95      6.77 o
   8 -11   7       95.87      119.68      9.77 o
  -5 -10   7        0.22        1.93      5.47 o
  -4 -10   7       15.65       11.54      4.87 o
  -3 -10   7        1.98        0.12      8.53 o
  -2 -10   7       82.96       88.46      9.75 o
  -1 -10   7       49.56       55.43      8.78 o
   0 -10   7        0.97       -2.69      4.62 o
   1 -10   7       25.26       23.89      7.63 o
   2 -10   7        3.38       10.87      6.46 o
   3 -10   7      285.52      315.59     17.94 o
   4 -10   7        6.03        9.44      6.49 o
   5 -10   7      159.22      195.45     12.45 o
   6 -10   7       13.35        8.94      4.49 o
   7 -10   7       59.09       77.29      8.16 o
   8 -10   7       43.51       15.90     10.41 o
   9 -10   7        0.50        1.10      3.30 o
  -6  -9   7        5.95       15.66      4.59 o
  -5  -9   7       55.73       72.77     10.27 o
  -4  -9   7       67.30       71.92      7.41 o
  -3  -9   7        8.98       13.82      5.08 o
  -2  -9   7      200.99      222.41     19.60 o
  -1  -9   7       22.89       23.51      6.41 o
   0  -9   7      191.89      201.23     15.51 o
   1  -9   7       18.94       21.18      6.60 o
   2  -9   7      131.59      146.94     11.76 o
   3  -9   7        1.60       -2.56      5.46 o
   4  -9   7       43.09       23.22      7.18 o
   5  -9   7      300.13      296.52     13.89 o
   6  -9   7      139.15      129.50      9.09 o
   7  -9   7       29.36       33.89      6.86 o
   8  -9   7        1.24       -3.85      3.85 o
   9  -9   7       10.23        4.72      4.22 o
  -7  -8   7       11.82       10.90      3.63 o
  -6  -8   7       45.68       32.26      6.32 o
  -5  -8   7       10.40        8.82      4.40 o
  -4  -8   7      101.89       82.82      7.08 o
  -3  -8   7       39.02       42.24      6.11 o
  -2  -8   7      683.51      756.17     35.84 o
  -1  -8   7        1.63        4.52      5.08 o
   0  -8   7        9.28       10.58      5.69 o
   1  -8   7      689.15      691.44     21.64 o
   2  -8   7      180.78      203.53     13.23 o
   3  -8   7      352.40      392.40     20.07 o
   4  -8   7      110.83      108.16     12.67 o
   5  -8   7        1.37        2.63      3.83 o
   6  -8   7        6.77        2.23      3.25 o
   7  -8   7       38.44       38.11      8.22 o
   8  -8   7       30.51       26.35      5.54 o
   9  -8   7        0.66        4.14      4.39 o
  10  -8   7        2.36        5.71      4.88 o
  -8  -7   7        3.97        5.12      9.22 o
  -7  -7   7       63.12       74.08      7.65 o
  -6  -7   7      229.56      238.46      7.87 o
  -5  -7   7      436.00      449.90     14.66 o
  -4  -7   7      334.91      334.82     18.27 o
  -3  -7   7      115.79      108.20      9.33 o
  -2  -7   7      100.47       94.24      7.53 o
  -1  -7   7       80.25       79.91      9.04 o
   0  -7   7       50.16       60.67      8.48 o
   1  -7   7       58.62       64.24      7.65 o
   2  -7   7      244.21      280.35     13.16 o
   3  -7   7      322.45      335.28     14.07 o
   4  -7   7      173.23      149.97     10.54 o
   5  -7   7       17.32       13.76      4.99 o
   6  -7   7      164.62      181.64      9.31 o
   7  -7   7       63.74       77.89      9.31 o
   8  -7   7       33.86       31.60      7.70 o
   9  -7   7      137.16      159.81     43.09 o
  10  -7   7        1.71        2.52      3.32 o
  -9  -6   7      122.79      126.25     21.79 o
  -8  -6   7       69.31       65.63      3.26 o
  -7  -6   7        5.25        6.85      2.18 o
  -6  -6   7       12.67       11.33      3.42 o
  -5  -6   7        0.24        1.63      2.68 o
  -4  -6   7        7.89       14.87      6.31 o
  -3  -6   7      119.71      105.96      6.96 o
  -2  -6   7      204.73      211.49      9.35 o
  -1  -6   7      444.40      460.66     16.59 o
   0  -6   7     1869.20     1826.23     42.48 o
   1  -6   7      231.02      222.33     10.87 o
   2  -6   7        7.67        6.08      4.04 o
   3  -6   7      443.74      439.06     15.17 o
   4  -6   7       11.32       14.34      4.14 o
   5  -6   7       18.48       13.89      4.90 o
   6  -6   7       14.83       19.09      4.98 o
   7  -6   7        1.83        1.54      3.01 o
   8  -6   7       47.59       61.24     17.56 o
   9  -6   7       32.85       40.16     12.76 o
  10  -6   7        5.55        4.50      3.53 o
 -10  -5   7        4.38        4.57     10.83 o
  -9  -5   7       69.35       84.80     18.74 o
  -8  -5   7      237.11      218.76     11.91 o
  -7  -5   7       83.38       90.52      4.13 o
  -6  -5   7      166.39      175.19     12.37 o
  -5  -5   7      584.14      531.42     12.59 o
  -4  -5   7       82.22       87.85      6.93 o
  -3  -5   7      231.85      210.84      9.97 o
  -2  -5   7        0.90        0.85      2.78 o
  -1  -5   7      103.43      127.78      9.48 o
   0  -5   7      862.21      890.50     21.05 o
   1  -5   7       33.76       43.05      5.84 o
   2  -5   7      556.00      492.79     15.18 o
   3  -5   7       46.26       52.14      6.45 o
   4  -5   7     1044.72     1048.41     22.95 o
   5  -5   7     1177.66     1176.83     25.34 o
   6  -5   7      167.23      181.58      9.98 o
   7  -5   7      362.76      383.17     12.32 o
   8  -5   7       45.37       38.81     12.33 o
   9  -5   7       76.30       78.37     21.14 o
 -10  -4   7       39.36       28.60     25.70 o
  -9  -4   7        0.79        1.22      1.59 o
  -8  -4   7        0.08       -1.75      1.97 o
  -7  -4   7        1.74        0.68      1.83 o
  -6  -4   7       70.11       82.00      5.33 o
  -5  -4   7       16.40       10.38      2.88 o
  -4  -4   7      404.69      394.99     12.27 o
  -3  -4   7      837.56      780.05     19.84 o
  -2  -4   7      752.46      759.83     24.12 o
  -1  -4   7     1049.16      956.93     28.50 o
   0  -4   7     2131.90     2144.63     74.24 o
   1  -4   7      273.59      324.51     11.63 o
   2  -4   7     1095.33     1113.17     28.67 o
   3  -4   7      161.10      145.91     10.42 o
   4  -4   7       10.51       15.84      4.03 o
   5  -4   7        1.73       -1.24      3.09 o
   6  -4   7      268.79      236.21     12.88 o
   7  -4   7      421.73      440.50     15.62 o
   8  -4   7       38.67       40.18     12.98 o
   9  -4   7       93.08      106.94     56.29 o
 -11  -3   7       14.92       10.07     12.88 o
 -10  -3   7       23.49       38.90     15.40 o
  -9  -3   7       51.69       54.26      5.15 o
  -8  -3   7      278.31      252.44      5.34 o
  -7  -3   7      170.32      160.81      5.12 o
  -6  -3   7      121.68      113.16      5.03 o
  -5  -3   7       94.42      114.62      8.47 o
  -4  -3   7        1.51        3.49      2.46 o
  -3  -3   7      211.05      211.46      8.11 o
  -2  -3   7      553.60      496.59     23.18 o
  -1  -3   7        9.21        2.55      3.44 o
   0  -3   7      306.72      284.15     12.45 o
   1  -3   7       59.42       56.54      9.97 o
   2  -3   7      912.86      881.37     25.16 o
   3  -3   7     1466.79     1465.77     26.25 o
   4  -3   7     1771.02     1797.77     31.89 o
   5  -3   7      594.37      565.55     13.95 o
   6  -3   7      343.34      328.93     12.18 o
   7  -3   7        2.13        2.59      3.24 o
   8  -3   7       27.27       20.46      7.85 o
   9  -3   7       27.81       24.58      8.01 o
 -11  -2   7       15.35        1.79      8.72 o
 -10  -2   7        2.18        4.30      8.84 o
  -9  -2   7       29.24       31.90      3.62 o
  -8  -2   7        1.16        1.70      2.01 o
  -7  -2   7      263.86      252.27     10.00 o
  -6  -2   7      620.19      596.32     12.64 o
  -5  -2   7      450.35      404.29     10.38 o
  -4  -2   7      694.95      604.91     13.86 o
  -3  -2   7     1905.32     1909.94     35.93 o
  -2  -2   7     1347.57     1225.58     28.11 o
  -1  -2   7     1800.26     1759.96     38.56 o
   0  -2   7     1343.16     1367.95     31.71 o
   1  -2   7       46.54       43.29      6.78 o
   2  -2   7      569.61      547.16     15.55 o
   3  -2   7      130.30      121.71      9.18 o
   4  -2   7      714.53      653.10     15.21 o
   5  -2   7      228.14      216.02      9.86 o
   6  -2   7      151.83      161.20      9.79 o
   7  -2   7       13.39       13.86      5.22 o
   8  -2   7      122.71      121.13     32.37 o
   9  -2   7       53.14       24.89     15.91 o
 -11  -1   7       98.28      124.86     21.94 o
 -10  -1   7      280.48      250.82     10.50 o
  -9  -1   7        4.18       -0.06      1.66 o
  -8  -1   7      355.66      360.28      8.09 o
  -7  -1   7      607.25      580.06     13.88 o
  -6  -1   7       49.91       46.65      4.99 o
  -5  -1   7      147.29      129.36      7.69 o
  -4  -1   7       66.75       58.39      5.21 o
  -3  -1   7       31.06       29.78      5.44 o
  -2  -1   7       60.69       64.83      7.47 o
  -1  -1   7       73.53       50.19      6.58 o
   0  -1   7     1296.44     1205.85     26.30 o
   1  -1   7     2211.86     2171.98     44.28 o
   2  -1   7      839.37      771.46     16.18 o
   3  -1   7      201.00      207.26      9.37 o
   4  -1   7       31.41       30.35      4.71 o
   5  -1   7       87.43       84.24      7.06 o
   6  -1   7       29.83       26.67      5.41 o
   7  -1   7       14.39       12.91      4.67 o
   8  -1   7       21.61       17.74      5.33 o
 -12   0   7       31.25       18.50     23.04 o
 -11   0   7        9.47       21.10     12.73 o
 -10   0   7        6.93        3.18      3.54 o
  -9   0   7      456.61      403.60     11.06 o
  -8   0   7      266.15      269.25      7.44 o
  -7   0   7      506.44      497.13     11.88 o
  -6   0   7      525.14      511.02     14.61 o
  -5   0   7     1625.23     1515.19     37.26 o
  -4   0   7     1268.58     1282.41     42.55 o
  -3   0   7      465.67      475.74     15.88 o
  -2   0   7     1400.90     1336.66     28.39 o
  -1   0   7       26.42       21.99      4.85 o
   0   0   7        3.05        7.35      3.94 o
   1   0   7        0.06       -1.91      3.11 o
   2   0   7       80.44       89.15      6.96 o
   3   0   7      489.25      476.28     12.88 o
   4   0   7        4.91        5.84      3.23 o
   5   0   7      249.79      286.07     11.58 o
   6   0   7      111.86      119.47      9.12 o
   7   0   7       82.52       83.57     23.49 o
   8   0   7       64.46       53.99     30.01 o
 -12   1   7       79.89       84.48     31.74 o
 -11   1   7      243.32      255.23     24.93 o
 -10   1   7       78.58       84.18      5.73 o
  -9   1   7       50.49       60.47      5.58 o
  -8   1   7      287.49      313.23     20.05 o
  -7   1   7       98.67       86.06      5.76 o
  -6   1   7        0.43        3.62      2.82 o
  -5   1   7      158.16      161.64      8.21 o
  -4   1   7     1425.79     1363.92     37.78 o
  -3   1   7     1717.75     1571.98     33.38 o
  -2   1   7      952.96      938.56     25.74 o
  -1   1   7     1312.88     1271.04     29.06 o
   0   1   7      485.43      451.85     16.13 o
   1   1   7      782.42      798.35     18.23 o
   2   1   7      100.89      115.36      6.94 o
   3   1   7      728.41      687.01     23.13 o
   4   1   7      232.23      223.45     10.69 o
   5   1   7       13.85       12.66      4.04 o
   6   1   7        0.04       -2.25      2.89 o
   7   1   7        9.27        0.19      2.91 o
 -12   2   7        4.05        3.04      8.08 o
 -11   2   7       89.07       95.83      6.36 o
 -10   2   7       32.94       41.57      3.70 o
  -9   2   7      821.19      826.35     24.70 o
  -8   2   7      305.49      300.19     13.94 o
  -7   2   7      246.22      254.29     14.32 o
  -6   2   7     2599.79     2503.06     55.20 o
  -5   2   7      534.85      532.07     18.54 o
  -4   2   7       55.77       70.05      7.18 o
  -3   2   7      395.62      419.61     17.74 o
  -2   2   7      162.05      167.00     28.04 o
  -1   2   7        5.75        8.93      4.68 o
   0   2   7       41.94       48.16      5.49 o
   1   2   7      330.36      333.31     11.49 o
   2   2   7      393.70      381.97     16.27 o
   3   2   7      137.30      148.40     12.57 o
   4   2   7       82.35       93.16      7.13 o
   5   2   7      195.83      218.70     12.77 o
   6   2   7       98.10      103.46     26.86 o
 -11   3   7       82.88       85.85      5.15 o
 -10   3   7       12.72       13.05      3.84 o
  -9   3   7      135.39      134.29     14.48 o
  -8   3   7       64.09       70.72      6.70 o
  -7   3   7      115.99      102.53     11.78 o
  -6   3   7      125.69      149.85     13.66 o
  -5   3   7       32.41       32.17      8.93 o
  -4   3   7     2551.40     2588.81    132.62 o
  -3   3   7      757.40      759.65     30.92 o
  -2   3   7      274.39      287.21     22.70 o
  -1   3   7     1282.19     1308.01     35.74 o
   0   3   7       17.04       22.91      5.20 o
   1   3   7      318.12      303.96     10.48 o
   2   3   7       74.47       69.22     12.61 o
   3   3   7      320.08      299.87     14.18 o
   4   3   7      102.13      107.81     13.33 o
   5   3   7       13.75       15.18      7.29 o
 -12   4   7       21.88       21.98      4.48 o
 -11   4   7      132.80      143.26      7.49 o
 -10   4   7      247.04      271.88     10.42 o
  -9   4   7      413.50      433.91     14.56 o
  -8   4   7      445.95      480.01     18.07 o
  -7   4   7      340.83      389.14     21.59 o
  -6   4   7      108.73      131.29     24.00 o
  -5   4   7       48.81       50.39     18.83 o
  -4   4   7      982.65     1051.37     59.37 o
  -3   4   7      241.87      216.25     19.16 o
  -2   4   7      161.71      147.23     10.11 o
  -1   4   7      205.28      202.31      8.92 o
   0   4   7        3.66       15.57      6.19 o
   1   4   7       32.73       30.98      5.74 o
   2   4   7       89.91      109.63      9.53 o
   3   4   7       75.95       93.00     21.68 o
   4   4   7      276.60      290.43     18.82 o
   5   4   7      118.60      112.97     10.65 o
 -12   5   7        2.80        3.71      3.14 o
 -11   5   7        7.68        7.90      5.72 o
 -10   5   7       24.58       23.20      4.42 o
  -9   5   7       45.24       38.65      4.84 o
  -8   5   7       21.39       33.21      5.06 o
  -7   5   7       57.83       62.82      5.61 o
  -6   5   7      439.19      477.47     27.46 o
  -5   5   7      446.38      491.81     28.64 o
  -4   5   7       38.39       52.93     13.17 o
  -3   5   7       14.06       17.11      3.24 o
  -2   5   7      220.54      228.83      9.33 o
  -1   5   7      206.99      201.21      8.60 o
   0   5   7       23.55       23.48      4.74 o
   1   5   7      180.09      202.89     14.60 o
   2   5   7       31.71       25.61      8.10 o
   3   5   7        0.60        2.44      4.61 o
   4   5   7        1.19       -2.76      5.11 o
 -11   6   7       71.59       75.41      7.34 o
 -10   6   7      171.11      184.46     10.38 o
  -9   6   7       32.25       52.78      5.26 o
  -8   6   7      105.54      108.17      7.87 o
  -7   6   7       27.78       26.74      8.28 o
  -6   6   7      126.21      179.61     32.38 o
  -5   6   7       31.53       49.35     22.83 o
  -4   6   7       76.95       71.09      6.08 o
  -3   6   7       22.69       21.66      2.84 o
  -2   6   7       64.16       59.84      4.42 o
  -1   6   7       30.28       30.70      9.59 o
   0   6   7       88.68      108.95      7.18 o
   1   6   7      130.44      133.23      9.00 o
   2   6   7       29.68       25.31     15.02 o
 -11   7   7        1.72       -1.72      4.99 o
 -10   7   7        9.52        5.04      4.42 o
  -9   7   7        5.57        8.91      3.81 o
  -8   7   7       65.21       63.61     19.73 o
  -7   7   7       62.10       24.53     21.64 o
  -6   7   7      181.50      205.64     15.97 o
  -5   7   7       27.58        0.46      4.27 o
  -4   7   7        6.46        3.41      1.65 o
  -3   7   7       23.60       24.39      5.85 o
  -2   7   7       20.86       13.78      3.06 o
  -1   7   7       16.76       13.92      2.93 o
   0   7   7        5.73        5.79      4.66 o
   1   7   7       43.26       25.44     10.32 o
 -10   8   7       32.80        3.48      9.68 o
  -9   8   7        1.46       -0.82      4.70 o
  -8   8   7       14.06       -1.18      5.11 o
  -7   8   7        6.38        2.07      5.78 o
  -6   8   7        2.77       -0.50      5.61 o
  -5   8   7        6.91        0.31      4.51 o
  -4   8   7      119.84      152.06     31.48 o
  -3   8   7       60.61       49.52     43.24 o
  -2   8   7       43.42       33.51     28.94 o
  -1   8   7       52.24       21.69     31.69 o
  -8   9   7       20.62       -4.03      7.18 o
  -7   9   7       34.13        0.80      6.98 o
  -6   9   7       25.41       -0.20      4.75 o
  -5   9   7       54.19       -1.71      6.74 o
  -4   9   7        2.69        2.36      7.05 o
  -3   9   7       20.94       13.49     13.86 o
   0 -13   8       14.38        6.13      9.89 o
   1 -13   8        0.13       -6.03      9.12 o
   2 -13   8        0.91        0.46      5.66 o
   3 -13   8        3.27        7.76      8.57 o
   4 -13   8        4.49        0.90      2.98 o
   5 -13   8       38.49       20.34     17.75 o
   6 -13   8        6.65        5.42      4.34 o
  -2 -12   8        6.06        6.43      7.09 o
  -1 -12   8       20.32       -1.72      6.61 o
   0 -12   8       42.98       30.87     26.22 o
   1 -12   8        1.08       -0.18      5.35 o
   2 -12   8       10.61        7.82      7.56 o
   3 -12   8        2.01       -4.81      7.03 o
   4 -12   8        5.68       10.17      9.73 o
   5 -12   8        4.37        2.49      4.96 o
   6 -12   8        8.67        6.14      4.50 o
   7 -12   8        8.02        8.84      5.81 o
  -4 -11   8       12.52       -1.86      6.66 o
  -3 -11   8        4.83       -2.83      5.84 o
  -2 -11   8        1.44       -4.68      5.33 o
  -1 -11   8       72.78       66.79     12.52 o
   0 -11   8        0.67        8.71      8.02 o
   1 -11   8      219.90      266.84     21.85 o
   2 -11   8       18.06       25.94     10.91 o
   3 -11   8       13.31       14.85      9.38 o
   4 -11   8       18.56       19.72      8.85 o
   5 -11   8        9.59        7.19      4.74 o
   6 -11   8       65.72       50.74     16.12 o
   7 -11   8       67.09       47.02     20.68 o
   8 -11   8        6.27        0.00      2.61 o
  -5 -10   8        3.99        9.53      4.44 o
  -4 -10   8       62.21       81.80     19.34 o
  -3 -10   8       60.76       78.92     15.03 o
  -2 -10   8       56.18       76.14      9.58 o
  -1 -10   8       21.75       27.50      7.54 o
   0 -10   8        4.97        5.19      5.42 o
   1 -10   8      182.15      195.54     14.27 o
   2 -10   8       20.89       24.03      7.99 o
   3 -10   8       68.95       64.58     10.60 o
   4 -10   8        0.01       -3.10      5.40 o
   5 -10   8       19.02       18.09      5.61 o
   6 -10   8       24.44       20.55      7.14 o
   7 -10   8        4.86        0.41      3.16 o
   8 -10   8        0.38       -0.19      3.47 o
  -6  -9   8       18.58       17.97      4.15 o
  -5  -9   8       34.26       26.88      6.37 o
  -4  -9   8       68.90       61.89      8.69 o
  -3  -9   8        0.01        0.53      2.91 o
  -2  -9   8      176.28      201.15     19.50 o
  -1  -9   8       38.49       38.60      7.47 o
   0  -9   8      137.79      155.17     15.03 o
   1  -9   8        7.28       15.31      6.62 o
   2  -9   8       14.54       19.81      8.48 o
   3  -9   8      750.91      765.74     34.80 o
   4  -9   8       11.17        5.95      5.70 o
   5  -9   8        8.92        3.98      4.31 o
   6  -9   8       21.00       18.34      6.55 o
   7  -9   8        3.83        9.60      4.87 o
   8  -9   8       89.51      112.06     10.52 o
   9  -9   8        1.20        0.10      2.78 o
  -7  -8   8       29.89       20.67      4.71 o
  -6  -8   8       19.95       20.15      5.16 o
  -5  -8   8      270.15      294.22     13.64 o
  -4  -8   8      218.49      229.83     13.34 o
  -3  -8   8        2.13        9.56      5.42 o
  -2  -8   8       15.73       24.91      6.09 o
  -1  -8   8      504.25      519.57     22.12 o
   0  -8   8      423.10      406.98     22.61 o
   1  -8   8      278.01      284.87     32.07 o
   2  -8   8       58.27       59.34      8.95 o
   3  -8   8        0.32        2.44      5.93 o
   4  -8   8       96.39      134.07     12.17 o
   5  -8   8       31.20       22.15      7.37 o
   6  -8   8       88.82      104.95     10.72 o
   7  -8   8       72.61       80.81      8.19 o
   8  -8   8       89.37      114.06     14.16 o
   9  -8   8       16.72        0.05      2.77 o
  -8  -7   8       45.14       41.93      4.96 o
  -7  -7   8       10.30        7.71      4.87 o
  -6  -7   8       50.10       44.27      5.66 o
  -5  -7   8        0.48        0.10      4.51 o
  -4  -7   8        0.92       -0.52      2.41 o
  -3  -7   8       10.60       16.77      4.81 o
  -2  -7   8      259.44      271.15     14.67 o
  -1  -7   8      791.94      777.91     27.03 o
   0  -7   8       21.16       30.30      6.37 o
   1  -7   8      759.50      734.90     26.49 o
   2  -7   8      207.20      235.01     12.99 o
   3  -7   8      124.93      145.51     13.14 o
   4  -7   8      173.96      178.00     14.81 o
   5  -7   8      400.28      395.24     15.16 o
   6  -7   8      125.06      106.51      8.30 o
   7  -7   8       51.90       43.11      6.67 o
   8  -7   8        1.27       -0.80      3.57 o
   9  -7   8       58.27       75.05     26.68 o
  -9  -6   8        4.76       12.70     21.19 o
  -8  -6   8      185.77      187.74      9.96 o
  -7  -6   8       20.22       23.57     15.67 o
  -6  -6   8      115.55      126.19     10.40 o
  -5  -6   8       15.08       18.33      4.75 o
  -4  -6   8      115.97      129.30      7.71 o
  -3  -6   8      268.21      275.69     17.16 o
  -2  -6   8      148.98      139.58     11.20 o
  -1  -6   8        7.60       10.56      4.63 o
   0  -6   8       49.81       74.63      8.06 o
   1  -6   8      278.31      308.78     13.66 o
   2  -6   8        1.34        4.52      4.23 o
   3  -6   8       98.80      110.08      9.98 o
   4  -6   8     1379.73     1439.24     41.82 o
   5  -6   8      591.09      607.48     17.78 o
   6  -6   8       75.94       86.73      8.69 o
   7  -6   8       78.24       86.95      8.47 o
   8  -6   8       39.50       22.59      9.13 o
   9  -6   8      103.09      117.49     30.54 o
 -10  -5   8        7.22       -6.09     11.47 o
  -9  -5   8        0.50       -0.88      7.26 o
  -8  -5   8       88.14       79.66      4.41 o
  -7  -5   8        0.38        4.01      3.67 o
  -6  -5   8       10.59       13.89      4.09 o
  -5  -5   8       74.94       72.04      5.92 o
  -4  -5   8      307.38      338.12     11.29 o
  -3  -5   8      331.85      307.39     19.09 o
  -2  -5   8      407.34      374.62     12.87 o
  -1  -5   8      310.54      338.15     12.77 o
   0  -5   8     3355.40     3379.80    106.47 o
   1  -5   8      371.02      351.55     16.50 o
   2  -5   8      303.19      292.33     16.10 o
   3  -5   8      373.09      379.40     16.55 o
   4  -5   8     1263.75     1227.10     27.60 o
   5  -5   8        4.14        8.71      5.34 o
   6  -5   8       12.83        6.92      4.27 o
   7  -5   8       27.11       26.32      9.77 o
   8  -5   8       22.87       16.64      6.20 o
   9  -5   8       70.03       10.61      9.22 o
 -10  -4   8       17.60       22.65     14.63 o
  -9  -4   8       50.95       57.87      5.15 o
  -8  -4   8      201.45      188.90      6.97 o
  -7  -4   8      178.11      166.73      9.45 o
  -6  -4   8      218.95      245.35      8.38 o
  -5  -4   8       48.66       46.50      4.89 o
  -4  -4   8      166.91      163.25      9.90 o
  -3  -4   8       57.02       61.82      7.44 o
  -2  -4   8      196.97      194.69      9.53 o
  -1  -4   8      570.39      576.01     25.22 o
   0  -4   8       87.54       92.77      7.78 o
   1  -4   8      161.49      163.95      9.89 o
   2  -4   8     1506.28     1499.46     35.19 o
   3  -4   8      231.16      242.14     12.07 o
   4  -4   8       15.66       14.64      4.97 o
   5  -4   8      167.06      148.43      8.54 o
   6  -4   8      158.43      172.81     10.67 o
   7  -4   8       57.67       67.32      7.75 o
   8  -4   8       11.23        9.40      6.02 o
   9  -4   8       19.99       14.22      4.97 o
 -11  -3   8        1.24        3.83     10.24 o
 -10  -3   8       14.06       23.88     24.17 o
  -9  -3   8       18.10       16.86      2.35 o
  -8  -3   8        5.65        3.09      2.88 o
  -7  -3   8      141.03      151.66      6.40 o
  -6  -3   8      142.53      134.94      6.55 o
  -5  -3   8      680.83      671.79     15.94 o
  -4  -3   8      353.90      354.16     11.38 o
  -3  -3   8      705.82      673.00     20.03 o
  -2  -3   8     2339.92     2240.19     65.52 o
  -1  -3   8      165.70      144.49      8.69 o
   0  -3   8     1170.39     1079.80     25.57 o
   1  -3   8      482.56      432.77     17.56 o
   2  -3   8       48.26       47.75      8.38 o
   3  -3   8        0.98       -0.63      2.37 o
   4  -3   8      154.75      155.01      8.47 o
   5  -3   8      229.32      235.52     12.69 o
   6  -3   8       41.29       42.87      5.99 o
   7  -3   8       14.74       13.00      5.26 o
   8  -3   8      104.45      103.27      9.57 o
 -11  -2   8       70.12       82.57     20.35 o
 -10  -2   8      292.24      292.90     28.87 o
  -9  -2   8       84.40       81.75      7.75 o
  -8  -2   8      206.13      207.66      6.59 o
  -7  -2   8      224.91      202.67     11.82 o
  -6  -2   8      239.44      252.32     10.42 o
  -5  -2   8      355.70      337.18     17.28 o
  -4  -2   8        1.57        1.61      2.67 o
  -3  -2   8       35.38       32.22      6.33 o
  -2  -2   8      161.21      140.93      8.50 o
  -1  -2   8      332.24      288.18     11.75 o
   0  -2   8      481.97      460.08     18.32 o
   1  -2   8     1131.00     1041.46     26.69 o
   2  -2   8      102.89      108.98     10.72 o
   3  -2   8      744.52      752.08     22.09 o
   4  -2   8       57.18       57.73      7.47 o
   5  -2   8       85.04       81.39      7.11 o
   6  -2   8       21.36       28.40      5.33 o
   7  -2   8      150.39      136.39     37.60 o
   8  -2   8       55.00       43.37     13.00 o
 -11  -1   8        6.89        0.94      7.37 o
 -10  -1   8       24.88        8.73     16.58 o
  -9  -1   8      112.67      108.00      4.35 o
  -8  -1   8      397.97      394.08     11.83 o
  -7  -1   8      202.22      171.11      7.28 o
  -6  -1   8      403.48      407.84     13.10 o
  -5  -1   8     1196.15     1116.35     27.90 o
  -4  -1   8      857.66      762.39     22.12 o
  -3  -1   8     1458.20     1397.03     30.81 o
  -2  -1   8     1480.28     1500.59     32.81 o
  -1  -1   8       41.45       39.89      6.33 o
   0  -1   8       53.77       62.07      7.42 o
   1  -1   8      174.46      162.26     10.50 o
   2  -1   8      239.26      231.43      9.93 o
   3  -1   8      206.92      208.10     10.71 o
   4  -1   8      178.41      195.16      9.55 o
   5  -1   8      300.44      333.33     12.03 o
   6  -1   8       38.59       29.03      9.88 o
   7  -1   8      122.62      134.07      8.20 o
 -12   0   8       23.86       29.15     15.54 o
 -11   0   8      194.50      174.18     23.27 o
 -10   0   8      147.50      147.25     14.94 o
  -9   0   8      189.58      210.12      9.25 o
  -8   0   8        7.47        6.83      3.53 o
  -7   0   8      831.55      835.50     23.01 o
  -6   0   8        0.36        4.14     11.41 o
  -5   0   8        0.97        5.79      4.28 o
  -4   0   8     1071.18     1013.67     27.42 o
  -3   0   8      247.05      238.66     11.26 o
  -2   0   8      971.41      939.35     28.01 o
  -1   0   8      566.87      601.78     22.22 o
   0   0   8      196.13      209.29     14.38 o
   1   0   8     1127.11     1089.67     28.17 o
   2   0   8      434.22      408.62     12.93 o
   3   0   8      424.09      413.11     14.64 o
   4   0   8        2.67        2.96      3.27 o
   5   0   8      125.25      129.29      8.50 o
   6   0   8       22.63       13.14      5.59 o
   7   0   8        0.39        3.22      4.48 o
 -11   1   8       53.04       44.26      3.18 o
 -10   1   8        5.45        4.25      3.02 o
  -9   1   8      577.78      586.93     21.31 o
  -8   1   8      326.21      309.79     15.71 o
  -7   1   8      424.56      446.64     16.46 o
  -6   1   8      894.76      883.36     48.38 o
  -5   1   8     1293.18     1234.61     56.85 o
  -4   1   8      992.72      986.62     45.40 o
  -3   1   8      807.32      775.83     23.14 o
  -2   1   8       27.96       41.70      7.10 o
  -1   1   8      195.85      186.17     12.85 o
   0   1   8        6.25        6.38      4.73 o
   1   1   8       15.49       20.92      5.70 o
   2   1   8       14.36       19.48      5.39 o
   3   1   8      269.25      274.77     11.25 o
   4   1   8      163.18      175.33     12.44 o
   5   1   8       41.25       35.22      6.43 o
   6   1   8      131.86      163.02     16.28 o
 -11   2   8      138.04      149.14      6.23 o
 -10   2   8       44.98       48.80      6.26 o
  -9   2   8      296.82      306.31     12.90 o
  -8   2   8      282.91      291.26     17.29 o
  -7   2   8       56.75       51.48     16.08 o
  -6   2   8     1001.18      925.14     38.80 o
  -5   2   8      115.06      120.80     16.60 o
  -4   2   8       89.17      113.66      9.54 o
  -3   2   8      312.45      309.75     17.21 o
  -2   2   8      155.94      167.98     11.40 o
  -1   2   8      975.52      981.69     28.90 o
   0   2   8      454.76      449.95     14.52 o
   1   2   8      305.26      311.08     12.99 o
   2   2   8        2.61        1.62      3.14 o
   3   2   8      466.32      458.47     21.96 o
   4   2   8      142.22      135.48     11.54 o
   5   2   8       44.56       37.28     14.87 o
 -11   3   8      112.13      121.11      9.88 o
 -10   3   8      253.78      269.10     14.61 o
  -9   3   8      142.43      162.84     16.03 o
  -8   3   8      319.99      367.77     20.67 o
  -7   3   8       68.64       80.33     12.45 o
  -6   3   8     1162.10     1259.56     47.69 o
  -5   3   8      221.90      206.33     22.53 o
  -4   3   8      270.29      281.65     14.54 o
  -3   3   8       81.83       81.12     13.99 o
  -2   3   8       11.60       14.43      6.40 o
  -1   3   8       37.41       34.99      5.09 o
   0   3   8        2.65        1.54      3.90 o
   1   3   8        4.28        4.94      3.67 o
   2   3   8      290.65      306.92     24.55 o
   3   3   8       79.71       97.01     12.80 o
   4   3   8       91.62      115.24     22.43 o
   5   3   8      136.73      153.20     36.88 o
 -12   4   8       30.36       27.54      4.83 o
 -11   4   8       40.99       49.39      9.04 o
 -10   4   8       19.14       15.49      4.05 o
  -9   4   8        7.38        6.21      4.03 o
  -8   4   8       27.24       31.61     10.45 o
  -7   4   8       18.59       26.20     16.42 o
  -6   4   8      104.60      120.43     16.08 o
  -5   4   8        4.04        3.80      7.05 o
  -4   4   8      273.76      273.86     22.57 o
  -3   4   8      146.72      198.28     33.41 o
  -2   4   8       68.14       87.69      7.60 o
  -1   4   8      209.77      226.59     29.94 o
   0   4   8      257.64      254.59     21.84 o
   1   4   8       46.49       50.90     10.05 o
   2   4   8        1.02       -1.03      3.55 o
   3   4   8        0.03        0.56      3.93 o
   4   4   8       26.72       12.38      9.12 o
 -11   5   8       53.03       59.07     12.46 o
 -10   5   8      100.27      126.54     14.30 o
  -9   5   8       19.42       27.10      8.68 o
  -8   5   8      336.28      370.87     18.11 o
  -7   5   8       26.18       19.90     10.45 o
  -6   5   8      118.11      152.03     19.42 o
  -5   5   8       18.31        8.52      9.31 o
  -4   5   8        6.06        0.18      5.24 o
  -3   5   8        0.12        0.57      2.24 o
  -2   5   8      166.93      155.34     11.56 o
  -1   5   8       64.94       61.69      9.40 o
   0   5   8      277.73      290.75     23.07 o
   1   5   8       14.02       30.18      6.19 o
   2   5   8      134.40      119.83     65.99 o
 -11   6   8        0.12        3.83      4.66 o
 -10   6   8        0.34       -3.05      3.87 o
  -9   6   8       58.33       28.30     10.76 o
  -8   6   8       20.87        6.19      4.49 o
  -7   6   8       92.40      111.94      6.42 o
  -6   6   8      107.64      146.90     20.86 o
  -5   6   8      227.46      299.89     27.98 o
  -4   6   8       67.12       80.75     41.38 o
  -3   6   8       67.48       91.77     10.07 o
  -2   6   8       96.84      103.81     25.94 o
  -1   6   8      252.22      231.85     24.55 o
   0   6   8      103.38       95.79     15.10 o
   1   6   8        0.79        0.77      3.06 o
 -10   7   8       81.99       93.62     58.52 o
  -9   7   8       12.70       -0.11      4.47 o
  -8   7   8       48.35       -1.07      5.00 o
  -7   7   8        0.27        0.64      4.58 o
  -6   7   8       78.15       -0.52      4.66 o
  -5   7   8       34.42       -1.29      8.34 o
  -4   7   8      146.07      158.72     25.87 o
  -3   7   8       50.55       49.42     31.53 o
  -2   7   8       37.57       39.25     17.71 o
  -1   7   8       83.43       97.05     23.22 o
  -8   8   8       38.78        1.63      6.10 o
  -7   8   8      109.54      128.68     82.36 o
  -6   8   8       17.99       -2.33      6.59 o
  -5   8   8       81.69       -0.90      5.99 o
  -4   8   8       41.30       25.23     24.62 o
  -3   8   8       49.77       16.33     20.76 o
   0 -13   9        7.98        6.78     12.25 o
   1 -13   9        8.28        6.19      7.99 o
   2 -13   9        2.11       -2.91      8.95 o
   3 -13   9        0.52       -7.87      8.67 o
   4 -13   9        0.17       -4.17      7.80 o
  -2 -12   9        5.24        1.93      7.08 o
  -1 -12   9        5.39        0.06      5.26 o
   0 -12   9        0.67        1.88      5.58 o
   1 -12   9       14.03        7.96      7.61 o
   2 -12   9        2.34       -1.58      6.93 o
   3 -12   9       66.97       43.71     38.04 o
   4 -12   9        0.89       -7.77     10.23 o
   5 -12   9       11.91        5.11      4.79 o
   6 -12   9        0.47       -1.49      5.04 o
  -4 -11   9        0.34        8.71     10.26 o
  -3 -11   9       31.54       40.26     28.22 o
  -2 -11   9       64.16       34.68     30.99 o
  -1 -11   9       19.56       21.57     13.65 o
   0 -11   9       11.70        8.90      8.46 o
   1 -11   9       12.95       14.06      9.68 o
   2 -11   9        0.51       -2.97     10.11 o
   3 -11   9       42.22       25.65     20.27 o
   4 -11   9        1.01       -1.22      5.31 o
   5 -11   9        1.55        1.07      3.90 o
   6 -11   9       11.88       12.58      6.83 o
   7 -11   9        2.25        1.12      4.53 o
  -5 -10   9       37.51       37.39      7.94 o
  -4 -10   9        1.54        2.01      3.87 o
  -3 -10   9        2.62        5.49      8.32 o
  -2 -10   9        0.13       -3.98      7.70 o
  -1 -10   9      104.24      117.51     12.06 o
   0 -10   9        3.24       -0.73      4.17 o
   1 -10   9      113.35      134.73     51.14 o
   2 -10   9       24.69       29.62      9.03 o
   3 -10   9       58.08       77.06     14.46 o
   4 -10   9        9.93       14.25      9.45 o
   5 -10   9       94.25      130.28     13.34 o
   6 -10   9       99.59       98.36     11.07 o
   7 -10   9        0.34        0.33      3.87 o
   8 -10   9        3.74        1.15      4.14 o
  -6  -9   9       21.72       27.68      5.32 o
  -5  -9   9        1.23       -2.43      3.37 o
  -4  -9   9       79.59       84.79     10.18 o
  -3  -9   9       47.29       45.16      7.65 o
  -2  -9   9        1.91        6.41      6.44 o
  -1  -9   9        6.92        7.06      6.34 o
   0  -9   9      217.06      222.17     23.68 o
   1  -9   9      225.14      209.89     17.53 o
   2  -9   9        3.11        4.64      5.59 o
   3  -9   9       36.08       41.26      9.36 o
   4  -9   9      103.56      133.06     13.36 o
   5  -9   9        2.77        3.73      4.32 o
   6  -9   9        0.47       -4.92      5.31 o
   7  -9   9       57.51        2.37      4.71 o
   8  -9   9       69.15        0.57      5.17 o
  -7  -8   9        8.80        5.44      3.34 o
  -6  -8   9       27.34       19.26      7.66 o
  -5  -8   9       41.59       35.76      5.78 o
  -4  -8   9        1.99       -2.29      4.48 o
  -3  -8   9      135.81      132.91     12.49 o
  -2  -8   9      228.39      253.27     13.43 o
  -1  -8   9      208.47      224.49     16.47 o
   0  -8   9      259.67      290.80     15.35 o
   1  -8   9       83.61       94.87     10.55 o
   2  -8   9      121.87      153.90     14.83 o
   3  -8   9      219.41      230.96     19.58 o
   4  -8   9     1242.97     1245.87     36.26 o
   5  -8   9       62.86       69.54      9.20 o
   6  -8   9      100.04       99.29      9.22 o
   7  -8   9       11.25        4.65      7.02 o
   8  -8   9       13.10       -1.18      4.23 o
  -8  -7   9       54.52       61.14      4.56 o
  -7  -7   9       27.33       34.08     21.95 o
  -6  -7   9        5.59        3.12      4.59 o
  -5  -7   9        3.66        8.14      4.62 o
  -4  -7   9      496.03      488.48     16.20 o
  -3  -7   9      136.44      141.29     17.76 o
  -2  -7   9        2.28        2.89      4.96 o
  -1  -7   9     2234.63     2237.56     83.94 o
   0  -7   9        6.33        6.50      5.12 o
   1  -7   9       15.03       18.18      6.53 o
   2  -7   9       33.17       18.94      8.05 o
   3  -7   9        0.69       -1.68      4.21 o
   4  -7   9      252.82      261.42     15.28 o
   5  -7   9        2.21       -0.36      2.61 o
   6  -7   9       48.90       44.97      7.11 o
   7  -7   9      118.97      144.38     10.53 o
   8  -7   9        6.81        0.29      3.26 o
  -9  -6   9       11.48        1.05      8.19 o
  -8  -6   9       36.13       26.74      8.56 o
  -7  -6   9        4.25        3.99      4.54 o
  -6  -6   9        0.02        0.60      5.40 o
  -5  -6   9       23.37       28.66      5.98 o
  -4  -6   9       16.75       19.66      5.01 o
  -3  -6   9      231.69      236.27     18.34 o
  -2  -6   9      589.71      576.92     18.63 o
  -1  -6   9        7.64        3.54      5.21 o
   0  -6   9      243.63      236.70     13.07 o
   1  -6   9     1101.73     1130.80     33.31 o
   2  -6   9      769.84      734.02     27.08 o
   3  -6   9       50.09       65.52     11.19 o
   4  -6   9      334.45      339.26     13.33 o
   5  -6   9        1.76        1.78      3.43 o
   6  -6   9       10.99        3.27      5.80 o
   7  -6   9        1.93        7.41      4.71 o
   8  -6   9       15.86       17.46      5.97 o
  -9  -5   9        3.98        4.00      4.18 o
  -8  -5   9      177.16      179.19      6.80 o
  -7  -5   9      118.93      115.60      9.91 o
  -6  -5   9      171.69      163.25      9.25 o
  -5  -5   9      395.84      388.44     12.99 o
  -4  -5   9      109.34      113.85      7.92 o
  -3  -5   9      254.54      258.82     15.38 o
  -2  -5   9      509.45      484.87     19.35 o
  -1  -5   9      173.82      189.56     11.39 o
   0  -5   9      979.71      945.88     53.14 o
   1  -5   9       19.48       13.16      7.03 o
   2  -5   9       12.39       14.15      7.40 o
   3  -5   9      215.32      237.93     13.39 o
   4  -5   9       98.00       71.95      8.62 o
   5  -5   9      215.50      204.01     11.84 o
   6  -5   9       59.84       57.91     21.67 o
   7  -5   9      103.93      101.49     28.28 o
   8  -5   9        1.83        8.99      4.60 o
 -10  -4   9       60.58       58.00     19.56 o
  -9  -4   9       52.60       53.23      4.00 o
  -8  -4   9       66.63       69.07      7.35 o
  -7  -4   9       11.86       11.57      3.34 o
  -6  -4   9       73.09       81.16      6.22 o
  -5  -4   9      383.94      339.04     12.13 o
  -4  -4   9      127.79      110.42      9.46 o
  -3  -4   9      710.55      699.58     19.62 o
  -2  -4   9      832.40      844.11     26.22 o
  -1  -4   9      245.87      209.98     11.49 o
   0  -4   9      723.81      714.07     21.62 o
   1  -4   9      107.04      102.82     11.72 o
   2  -4   9        4.88       10.29      6.58 o
   3  -4   9       17.64       12.97      5.59 o
   4  -4   9       80.04       78.96      7.57 o
   5  -4   9      319.52      307.05     12.78 o
   6  -4   9        1.04        1.60      4.74 o
   7  -4   9      103.54      121.84      9.01 o
   8  -4   9        1.38        2.38      3.39 o
 -10  -3   9       88.59      107.62     22.02 o
  -9  -3   9      180.72      174.19      9.41 o
  -8  -3   9      119.64      121.49      6.86 o
  -7  -3   9      396.64      374.95     11.15 o
  -6  -3   9      535.20      536.72     14.79 o
  -5  -3   9      382.22      373.29     14.76 o
  -4  -3   9       36.30       36.64      7.11 o
  -3  -3   9        1.29        7.83      5.00 o
  -2  -3   9      100.44      117.56      9.21 o
  -1  -3   9      112.05      113.75      9.44 o
   0  -3   9       64.15       79.99      8.76 o
   1  -3   9      350.08      349.76     18.14 o
   2  -3   9      573.73      543.45     19.13 o
   3  -3   9      556.27      523.04     15.65 o
   4  -3   9       70.07       67.72     12.55 o
   5  -3   9      341.47      382.56     15.40 o
   6  -3   9      260.75      265.38     14.02 o
   7  -3   9       11.77       11.23      5.80 o
 -11  -2   9        0.87        1.61     14.78 o
 -10  -2   9       12.29        2.17      5.12 o
  -9  -2   9       56.93       64.08      6.98 o
  -8  -2   9        5.94        4.29      4.51 o
  -7  -2   9      363.01      342.98     12.97 o
  -6  -2   9      182.58      164.89      8.59 o
  -5  -2   9      784.29      760.63     20.10 o
  -4  -2   9     1547.71     1522.03     34.21 o
  -3  -2   9      952.51      949.04     28.41 o
  -2  -2   9      515.10      503.39     17.13 o
  -1  -2   9      277.74      274.73     13.41 o
   0  -2   9      205.46      197.38     14.70 o
   1  -2   9      198.46      201.91     12.54 o
   2  -2   9      146.09      133.01     11.05 o
   3  -2   9       95.71       90.09      8.94 o
   4  -2   9      127.39      145.76      9.42 o
   5  -2   9       10.00       15.13      5.16 o
   6  -2   9       75.26       89.08     12.22 o
   7  -2   9        4.59        7.95      6.41 o
 -11  -1   9      111.64      130.90     37.96 o
 -10  -1   9      191.40      193.09     28.95 o
  -9  -1   9      573.94      553.32     15.02 o
  -8  -1   9      104.71      112.21      7.79 o
  -7  -1   9      254.70      254.42     12.02 o
  -6  -1   9       20.62       26.45      5.09 o
  -5  -1   9      133.49      127.09     10.58 o
  -4  -1   9        4.37        6.21      4.30 o
  -3  -1   9       11.58       17.06      6.80 o
  -2  -1   9       95.63      103.21      9.42 o
  -1  -1   9      339.68      380.40     16.12 o
   0  -1   9      225.78      225.00     13.28 o
   1  -1   9      768.33      777.63     35.75 o
   2  -1   9      232.99      255.61     11.28 o
   3  -1   9      630.33      659.37     22.95 o
   4  -1   9      260.47      244.86     11.79 o
   5  -1   9       79.85       92.26     10.01 o
   6  -1   9        5.84        3.66      4.04 o
 -11   0   9       26.69       11.74     18.88 o
 -10   0   9       17.41       22.56      5.68 o
  -9   0   9        3.22        1.93      5.97 o
  -8   0   9      404.99      386.58     14.38 o
  -7   0   9      474.63      500.09     15.46 o
  -6   0   9      370.05      362.28     13.48 o
  -5   0   9      611.97      605.70     27.12 o
  -4   0   9     1542.01     1558.75     36.71 o
  -3   0   9      111.11       94.33     11.09 o
  -2   0   9      625.72      665.13     21.69 o
  -1   0   9      303.16      314.59     15.38 o
   0   0   9       75.79       87.23      9.73 o
   1   0   9       23.98       21.04      5.89 o
   2   0   9       22.93       19.44      5.96 o
   3   0   9        1.00        7.67      5.86 o
   4   0   9      199.81      192.29     10.85 o
   5   0   9       52.04       61.60     21.49 o
   6   0   9      141.91      172.24     10.40 o
 -11   1   9      189.52      193.99      9.96 o
 -10   1   9      162.23      171.14     10.91 o
  -9   1   9      237.69      251.21     15.25 o
  -8   1   9       32.60       30.56      5.43 o
  -7   1   9       98.58       97.94      9.23 o
  -6   1   9       87.51       76.18     10.13 o
  -5   1   9      147.19      135.45     12.12 o
  -4   1   9       46.49       52.87     13.48 o
  -3   1   9       23.43       23.95      8.05 o
  -2   1   9      589.58      588.60     25.10 o
  -1   1   9      530.94      555.15     21.09 o
   0   1   9      227.14      256.89     22.96 o
   1   1   9      427.85      475.50     18.58 o
   2   1   9        4.89        6.08      4.11 o
   3   1   9      287.67      286.15     14.49 o
   4   1   9      113.70      121.32     11.98 o
   5   1   9        4.31        3.24      6.61 o
 -11   2   9       35.91       33.89      4.60 o
 -10   2   9       46.60       52.06      8.26 o
  -9   2   9       43.70       79.04     10.98 o
  -8   2   9      665.36      737.69     45.86 o
  -7   2   9       13.05       13.34      7.62 o
  -6   2   9      706.96      717.17     54.69 o
  -5   2   9      341.28      342.38     19.18 o
  -4   2   9      112.77      144.08     13.73 o
  -3   2   9       61.49       60.83     15.44 o
  -2   2   9       52.91       58.06     11.84 o
  -1   2   9       47.96       37.76     10.85 o
   0   2   9        5.16        6.05      5.32 o
   1   2   9        1.46        3.47      3.70 o
   2   2   9       95.78      100.17      9.44 o
   3   2   9      258.27      277.54     20.08 o
   4   2   9      151.77      181.28     12.63 o
 -11   3   9       48.85       42.58      6.90 o
 -10   3   9       17.11       19.74      7.09 o
  -9   3   9        2.11        3.54      4.06 o
  -8   3   9       16.10       12.09      8.19 o
  -7   3   9       45.55       64.64     13.23 o
  -6   3   9      439.87      450.20     27.75 o
  -5   3   9       31.89       32.19      7.81 o
  -4   3   9       48.79       48.67      9.66 o
  -3   3   9      536.07      549.84     31.61 o
  -2   3   9      209.79      210.94     30.19 o
  -1   3   9      372.86      403.87     19.26 o
   0   3   9      181.83      205.15     14.94 o
   1   3   9       72.14       77.46      7.72 o
   2   3   9        0.90       -2.42      5.74 o
   3   3   9        5.53        2.43      7.92 o
 -11   4   9       42.22       57.79      9.28 o
 -10   4   9      129.11      142.43     12.18 o
  -9   4   9       24.04       31.74      6.32 o
  -8   4   9      231.96      283.91     37.66 o
  -7   4   9      188.77      218.09     21.93 o
  -6   4   9      459.20      558.13     33.98 o
  -5   4   9       11.78        7.93      9.78 o
  -4   4   9      114.18      110.80     19.39 o
  -3   4   9       13.55        5.65      9.54 o
  -2   4   9        9.33        6.44      6.86 o
  -1   4   9      128.56      117.66     17.14 o
   0   4   9      109.45      119.70     13.57 o
   1   4   9      186.92      204.68     27.35 o
   2   4   9      152.87      130.07     72.05 o
 -11   5   9       13.26       14.37      8.72 o
 -10   5   9       16.12       13.32      4.79 o
  -9   5   9       55.58       43.10     26.51 o
  -8   5   9       51.50        1.52      7.23 o
  -7   5   9       75.68      105.57     19.01 o
  -6   5   9       17.86       41.39     25.90 o
  -5   5   9      326.59      449.87     55.86 o
  -4   5   9      438.96      532.56     39.37 o
  -3   5   9      316.99      332.90     27.63 o
  -2   5   9       14.13       19.11      7.10 o
  -1   5   9       73.25       66.79      7.44 o
   0   5   9       32.92       28.50      9.34 o
   1   5   9       14.42        1.96      4.20 o
 -10   6   9       58.42        0.56      5.62 o
  -9   6   9       60.62        0.77      5.17 o
  -8   6   9      212.79      217.60     36.93 o
  -7   6   9        6.14        0.47      6.70 o
  -6   6   9       17.15       -0.61      7.26 o
  -5   6   9        0.52       -0.35      6.99 o
  -4   6   9        1.55        2.62      2.55 o
  -3   6   9       17.86       13.61      4.73 o
  -2   6   9      103.50       98.68     11.67 o
  -1   6   9       14.76       15.00      7.68 o
   0   6   9       54.86       57.17      7.49 o
  -8   7   9        3.58        1.62      5.68 o
  -7   7   9       46.34        1.27      5.79 o
  -6   7   9       82.47        0.12      6.79 o
  -5   7   9       58.17       -0.29      7.64 o
  -4   7   9       68.55       82.69     23.25 o
  -3   7   9       44.77       72.54     38.55 o
  -2   7   9        2.35      -10.83     15.16 o
   2 -13  10       29.27       33.94     12.41 o
  -2 -12  10        2.77        7.25     10.65 o
  -1 -12  10        1.69        4.72      6.49 o
   0 -12  10        2.97       10.78      8.17 o
   1 -12  10       86.52       89.85     14.86 o
   2 -12  10        3.53      -10.60     13.30 o
   3 -12  10       13.84        4.43      7.64 o
   4 -12  10       35.83       23.04     21.68 o
   5 -12  10       20.04        8.01      9.01 o
  -3 -11  10        1.74       10.90     11.27 o
  -2 -11  10        1.56        7.55      8.15 o
  -1 -11  10       24.70       26.99     15.20 o
   0 -11  10        6.96        4.93      7.68 o
   1 -11  10        2.90        7.11      8.21 o
   2 -11  10        3.84        7.43      8.86 o
   3 -11  10      103.14      108.49     71.42 o
   4 -11  10      215.74      239.69     19.60 o
   5 -11  10       15.76        3.26      4.65 o
   6 -11  10       17.78        3.73      4.99 o
  -5 -10  10        0.78       -0.09      3.39 o
  -4 -10  10       14.29       19.28      6.62 o
  -3 -10  10        2.54        1.73      6.94 o
  -2 -10  10      113.90      143.32     12.84 o
  -1 -10  10      320.56      350.69     18.92 o
   0 -10  10        4.32        5.32      6.10 o
   1 -10  10       79.97       72.14     11.83 o
   2 -10  10        7.80        0.21     12.85 o
   3 -10  10       55.62       30.25     34.50 o
   4 -10  10        1.73        7.36      9.10 o
   5 -10  10       50.87       18.83     15.20 o
   6 -10  10       31.68       15.17     11.96 o
   7 -10  10       16.98        0.91      4.66 o
  -6  -9  10        3.53        3.96      3.64 o
  -5  -9  10        0.36        0.71      3.25 o
  -4  -9  10        0.97       -2.82      4.80 o
  -3  -9  10        2.65       -0.33      3.32 o
  -2  -9  10       15.61       16.01      8.66 o
  -1  -9  10       27.09       32.40      9.92 o
   0  -9  10      114.30      125.30     15.20 o
   1  -9  10      100.32      108.81     20.93 o
   2  -9  10       43.02       53.46     13.23 o
   3  -9  10       86.49       93.88     28.12 o
   4  -9  10      388.52      408.27     23.91 o
   5  -9  10       43.73       30.08     11.20 o
   6  -9  10       55.57       29.51     22.59 o
   7  -9  10        2.17       -0.69      4.83 o
  -7  -8  10       10.05        4.59      5.44 o
  -6  -8  10        8.50       12.75      5.24 o
  -5  -8  10       25.70       29.80      6.12 o
  -4  -8  10      188.46      212.95     12.30 o
  -3  -8  10      387.64      363.62     16.36 o
  -2  -8  10       47.71       50.33     10.16 o
  -1  -8  10      224.42      224.97     14.93 o
   0  -8  10        8.78        9.44      7.67 o
   1  -8  10      116.93      121.94     12.21 o
   2  -8  10       14.96       17.87      8.95 o
   3  -8  10       33.22       33.62      9.05 o
   4  -8  10       32.52       25.69     10.50 o
   5  -8  10       54.41       77.83      9.55 o
   6  -8  10        4.91        0.86      3.78 o
   7  -8  10        7.61        1.32      4.59 o
  -8  -7  10       41.34       23.48     18.90 o
  -7  -7  10        1.90        4.33      3.98 o
  -6  -7  10       93.87       70.89      8.79 o
  -5  -7  10       59.29       45.97     18.26 o
  -4  -7  10       28.74       33.78      7.32 o
  -3  -7  10        0.49       -2.32      4.78 o
  -2  -7  10       13.10       14.91      6.11 o
  -1  -7  10      376.24      382.34     17.64 o
   0  -7  10        4.00        4.06      5.01 o
   1  -7  10      268.31      283.67     16.22 o
   2  -7  10      451.90      471.83     24.33 o
   3  -7  10        4.91        5.78      5.80 o
   4  -7  10        9.97        5.43      5.36 o
   5  -7  10       10.39        9.83      5.36 o
   6  -7  10       35.26        6.06      7.47 o
   7  -7  10        6.52       -0.89      3.37 o
  -9  -6  10        1.41       10.13     13.23 o
  -8  -6  10       51.05       26.21     20.10 o
  -7  -6  10      155.52      169.87      8.50 o
  -6  -6  10      437.09      419.38     28.56 o
  -5  -6  10      141.05      133.44     11.85 o
  -4  -6  10       26.67       32.63      6.36 o
  -3  -6  10      199.22      194.60     13.99 o
  -2  -6  10        4.29        8.27      5.22 o
  -1  -6  10      150.26      135.01     17.90 o
   0  -6  10      252.20      218.52     14.13 o
   1  -6  10      667.85      661.47     36.29 o
   2  -6  10       28.58       36.41      8.45 o
   3  -6  10        5.33        8.11      5.84 o
   4  -6  10       18.79       15.51      6.39 o
   5  -6  10      314.27      342.89     15.07 o
   6  -6  10       27.86       27.22     11.34 o
   7  -6  10      158.43      189.48     11.78 o
  -9  -5  10        2.48        2.59      1.99 o
  -8  -5  10       12.88        2.99      4.29 o
  -7  -5  10        0.15        0.10      1.91 o
  -6  -5  10        5.45        7.87      3.89 o
  -5  -5  10       61.09       72.28      8.83 o
  -4  -5  10      196.55      208.25     14.03 o
  -3  -5  10      428.32      420.83     23.10 o
  -2  -5  10      803.52      795.74     27.88 o
  -1  -5  10        6.76        8.28      8.91 o
   0  -5  10      222.67      240.39     22.75 o
   1  -5  10      431.85      431.21     29.34 o
   2  -5  10      372.72      373.63     17.80 o
   3  -5  10       78.74       69.59      9.81 o
   4  -5  10        3.67        5.90      4.60 o
   5  -5  10        0.14        0.60      3.76 o
   6  -5  10        2.80        7.55      4.92 o
   7  -5  10        3.06        5.59      4.86 o
 -10  -4  10       38.07       45.55     32.79 o
  -9  -4  10      274.97      278.98      8.73 o
  -8  -4  10      154.35      163.66     11.81 o
  -7  -4  10      231.12      218.20     11.06 o
  -6  -4  10       67.43       63.47      7.91 o
  -5  -4  10      482.95      498.30     19.35 o
  -4  -4  10       97.19       78.76      8.24 o
  -3  -4  10      321.57      318.26     25.96 o
  -2  -4  10       33.60       37.55      7.48 o
  -1  -4  10       20.76       13.96      6.09 o
   0  -4  10      434.57      428.05     21.10 o
   1  -4  10       12.03       13.35      6.41 o
   2  -4  10       14.92       12.44      7.87 o
   3  -4  10     1374.89     1333.85     64.09 o
   4  -4  10      254.46      286.26     13.34 o
   5  -4  10       42.10       49.99      8.87 o
   6  -4  10       30.45       26.81      6.54 o
   7  -4  10      161.31      170.26     10.90 o
 -10  -3  10       59.76       59.87     19.59 o
  -9  -3  10        0.54        3.02      2.90 o
  -8  -3  10        1.49        0.46      2.00 o
  -7  -3  10       32.46       31.69      6.08 o
  -6  -3  10      142.23      162.57     10.43 o
  -5  -3  10      435.25      415.71     15.32 o
  -4  -3  10      806.82      791.12     26.40 o
  -3  -3  10       43.36       49.48      7.69 o
  -2  -3  10      731.09      716.88     22.67 o
  -1  -3  10      852.72      829.25     25.45 o
   0  -3  10      251.97      242.92     14.35 o
   1  -3  10      377.21      368.22     17.49 o
   2  -3  10        6.34        9.86      7.01 o
   3  -3  10       50.40       43.14      7.30 o
   4  -3  10       63.51       54.96     10.44 o
   5  -3  10       16.10       20.56      6.45 o
   6  -3  10       75.81       97.26     13.89 o
   7  -3  10       14.87        5.06      4.73 o
 -10  -2  10      208.25      214.78      9.25 o
  -9  -2  10      276.40      262.50     10.92 o
  -8  -2  10       88.44       94.20     10.70 o
  -7  -2  10      271.78      282.23     14.63 o
  -6  -2  10       76.82       81.53     16.93 o
  -5  -2  10      762.22      758.64     22.08 o
  -4  -2  10      239.64      220.38     12.45 o
  -3  -2  10       75.77       66.63     14.40 o
  -2  -2  10      229.20      193.44     15.79 o
  -1  -2  10        1.89        1.12      4.42 o
   0  -2  10      142.50      183.77     21.95 o
   1  -2  10      471.23      503.83     20.59 o
   2  -2  10       30.13       20.50     11.23 o
   3  -2  10      809.00      792.49     24.31 o
   4  -2  10       84.03      101.04     10.58 o
   5  -2  10       69.54       76.31     10.04 o
   6  -2  10       46.99       34.20     13.73 o
 -11  -1  10        1.43        9.95     11.82 o
 -10  -1  10       11.23        8.35      6.79 o
  -9  -1  10       11.89        8.29      3.39 o
  -8  -1  10      124.07      135.77     12.61 o
  -7  -1  10       69.43       61.32      8.47 o
  -6  -1  10      487.17      478.64     16.74 o
  -5  -1  10       92.76       96.28     15.16 o
  -4  -1  10      406.09      436.44     17.65 o
  -3  -1  10      146.19      144.90     11.65 o
  -2  -1  10      612.73      645.84     23.15 o
  -1  -1  10      225.80      230.21     15.05 o
   0  -1  10      114.34      141.72     15.34 o
   1  -1  10       32.00       32.23      8.33 o
   2  -1  10       17.04       13.40      6.18 o
   3  -1  10        8.66        5.36      4.49 o
   4  -1  10      105.42      124.21     10.21 o
   5  -1  10      120.14      146.87     10.76 o
   6  -1  10       63.91       58.92     18.96 o
 -11   0  10      161.83      167.06      8.96 o
 -10   0  10       61.38       59.24     10.00 o
  -9   0  10      148.36      152.77     11.77 o
  -8   0  10       70.81       67.15      8.54 o
  -7   0  10      265.78      280.46     13.10 o
  -6   0  10       12.14       14.63      6.59 o
  -5   0  10       68.32       76.37      9.14 o
  -4   0  10        0.49        3.54      5.98 o
  -3   0  10       94.38      100.26     12.48 o
  -2   0  10      257.22      255.56     15.68 o
  -1   0  10      362.13      370.10     18.52 o
   0   0  10      306.60      351.59     22.83 o
   1   0  10      106.58      123.86     10.82 o
   2   0  10      181.24      211.86     12.10 o
   3   0  10      113.65      122.48     13.44 o
   4   0  10      161.08      179.51     13.03 o
   5   0  10       67.98       69.82     12.22 o
 -11   1  10        0.29       -1.70      3.54 o
 -10   1  10       25.40       32.80      6.62 o
  -9   1  10       48.20       55.74     10.39 o
  -8   1  10      127.10      122.31     16.44 o
  -7   1  10      233.81      239.56     15.32 o
  -6   1  10      436.82      465.88     33.80 o
  -5   1  10       14.12       24.34      8.50 o
  -4   1  10      250.02      273.50     15.85 o
  -3   1  10      158.21      202.00     19.76 o
  -2   1  10       39.52       47.00     11.88 o
  -1   1  10        8.33       16.18      9.68 o
   0   1  10        3.46        6.81      4.82 o
   1   1  10       13.28       10.67      5.16 o
   2   1  10      248.92      246.36     14.11 o
   3   1  10       63.60       81.27     12.34 o
   4   1  10       65.55       71.80     10.04 o
 -11   2  10       80.20      107.99     11.65 o
 -10   2  10       34.85       32.80      7.10 o
  -9   2  10        1.45        2.66      9.92 o
  -8   2  10      104.03      117.61     15.70 o
  -7   2  10        1.94       -5.13      5.87 o
  -6   2  10       19.28       12.03      7.98 o
  -5   2  10      394.87      396.89     41.34 o
  -4   2  10      199.88      203.50     15.33 o
  -3   2  10      503.15      551.56     42.17 o
  -2   2  10       92.66      112.79     13.21 o
  -1   2  10      427.18      451.04     22.88 o
   0   2  10      166.33      177.95     11.00 o
   1   2  10      273.47      293.65     14.83 o
   2   2  10       84.02       94.44     13.02 o
   3   2  10        1.79        5.13      6.07 o
 -11   3  10       12.32        9.89      7.14 o
 -10   3  10      120.81      146.04     21.37 o
  -9   3  10       92.60      121.16     16.64 o
  -8   3  10      587.79      655.41     36.57 o
  -7   3  10       71.89       99.71     28.58 o
  -6   3  10      152.46      222.32     37.51 o
  -5   3  10      149.80      167.74     14.76 o
  -4   3  10       61.79       76.38     11.83 o
  -3   3  10        2.37       12.00     13.83 o
  -2   3  10      107.25      108.14     23.55 o
  -1   3  10       56.05       38.81     13.64 o
   0   3  10      202.85      206.95     22.08 o
   1   3  10       47.17       39.71     15.12 o
   2   3  10        7.21        1.69      7.76 o
 -10   4  10       25.73       -1.35      6.23 o
  -9   4  10        3.95        2.25     11.85 o
  -8   4  10       28.95        3.86      8.43 o
  -7   4  10       24.19       28.16     13.41 o
  -6   4  10       37.34       36.09     14.84 o
  -5   4  10      277.17      396.43     33.09 o
  -4   4  10      135.63      155.50     24.32 o
  -3   4  10      289.80      356.30     33.65 o
  -2   4  10      132.64      167.63     13.64 o
  -1   4  10      118.82      133.30     10.48 o
   0   4  10       65.66       56.12     15.77 o
   1   4  10       47.99       39.74      9.18 o
 -10   5  10      122.99      111.48     77.64 o
  -9   5  10       20.07       11.60      7.27 o
  -8   5  10       81.91        2.40     14.52 o
  -7   5  10      105.54      167.98     25.01 o
  -6   5  10       51.23       58.73     19.21 o
  -5   5  10       87.00       96.41     23.22 o
  -4   5  10       20.93       12.10      8.88 o
  -3   5  10        5.70        9.83      4.36 o
  -2   5  10       10.74        8.14      6.43 o
  -1   5  10        1.00        3.79      8.24 o
   0   5  10       32.99       36.51      7.46 o
  -8   6  10       29.01       45.25     18.12 o
  -7   6  10        6.31        5.00     11.59 o
  -6   6  10       29.97       31.38     17.91 o
  -5   6  10      124.39      172.19     29.76 o
  -4   6  10       76.75       90.42     25.56 o
  -3   6  10      122.25      153.41     30.64 o
  -2   6  10        4.75       -8.87     14.49 o
  -1 -12  11        6.47       13.09      8.63 o
   0 -12  11        0.93      -10.51     10.89 o
   1 -12  11        0.60        4.30      7.20 o
   2 -12  11        2.49        6.75     16.43 o
   3 -12  11       57.08       34.77     32.04 o
   4 -12  11       31.44       32.59     30.44 o
  -3 -11  11       30.50       32.75      9.29 o
  -2 -11  11       40.06       33.53      9.72 o
  -1 -11  11       61.86       66.98     14.31 o
   0 -11  11        7.28        0.59      5.74 o
   1 -11  11       74.27       65.86     13.12 o
   2 -11  11       25.18       27.74     14.72 o
   3 -11  11       98.35       89.36     63.97 o
   4 -11  11       37.15       18.81     18.02 o
   5 -11  11        0.12        1.71      4.71 o
  -4 -10  11       49.64       44.26      8.73 o
  -3 -10  11        0.06      -13.08     11.34 o
  -2 -10  11       21.53       17.28      7.88 o
  -1 -10  11        7.05       12.00     11.87 o
   0 -10  11       18.98       47.08     12.94 o
   1 -10  11        6.57       10.65      7.93 o
   2 -10  11       45.07       44.37     34.21 o
   3 -10  11        1.03       -6.55      7.54 o
   4 -10  11       30.37       23.86     16.95 o
   5 -10  11        4.54        8.71      7.85 o
   6 -10  11       28.37        9.35     12.57 o
  -6  -9  11       27.21       10.45      9.19 o
  -5  -9  11        6.56       13.67      5.64 o
  -4  -9  11       46.61       47.63     10.21 o
  -3  -9  11      114.57      141.93     21.74 o
  -2  -9  11       28.83       27.10      8.28 o
  -1  -9  11       39.46       40.80     15.92 o
   0  -9  11       38.07       38.16     11.61 o
   1  -9  11       12.13        4.87      6.33 o
   2  -9  11       21.21        7.09      8.31 o
   3  -9  11       64.44       48.33     35.77 o
   4  -9  11        0.02        2.84      5.98 o
   5  -9  11       63.19       -1.96      5.89 o
   6  -9  11        0.44        4.36      6.36 o
  -7  -8  11        5.52        4.26      3.91 o
  -6  -8  11       63.25       51.17      7.26 o
  -5  -8  11        1.45        7.09      5.60 o
  -4  -8  11       13.63       11.73      7.29 o
  -3  -8  11       13.22        9.28      5.92 o
  -2  -8  11        0.29        9.08     10.43 o
  -1  -8  11        4.35        6.35      6.03 o
   0  -8  11      231.88      250.53     17.01 o
   1  -8  11       58.20       55.17     12.85 o
   2  -8  11      127.87      128.45     17.05 o
   3  -8  11      108.80      112.86     14.06 o
   4  -8  11        5.38        9.81      7.86 o
   5  -8  11        6.51        3.52      6.70 o
   6  -8  11       46.35        1.27      4.37 o
  -8  -7  11        9.17        3.07      3.41 o
  -7  -7  11       98.44      109.34     10.25 o
  -6  -7  11       77.51       85.36     17.48 o
  -5  -7  11       86.25       81.72     10.27 o
  -4  -7  11       41.72       47.07      8.15 o
  -3  -7  11      428.58      433.49     29.03 o
  -2  -7  11        8.07        3.47      4.95 o
  -1  -7  11      182.07      180.40     14.09 o
   0  -7  11        0.55        5.39      5.78 o
   1  -7  11        5.08        4.52      5.88 o
   2  -7  11        5.39        6.82      7.92 o
   3  -7  11       40.88       43.28     10.04 o
   4  -7  11       38.12       31.22     14.00 o
   5  -7  11       30.31       25.03     12.06 o
   6  -7  11       31.14        1.21      3.99 o
  -8  -6  11       20.81        6.69      5.62 o
  -7  -6  11        0.30        3.96      3.46 o
  -6  -6  11        5.59        4.47      3.94 o
  -5  -6  11       12.70       18.90      5.86 o
  -4  -6  11       94.11      100.98     12.53 o
  -3  -6  11       13.78       17.54      7.89 o
  -2  -6  11      104.35      117.02     11.31 o
  -1  -6  11      898.10      983.73     36.12 o
   0  -6  11       17.31       24.44      9.93 o
   1  -6  11       20.48       33.49     10.94 o
   2  -6  11      348.65      335.97     22.61 o
   3  -6  11       98.99       99.71     14.91 o
   4  -6  11       31.89       26.64     11.49 o
   5  -6  11      104.29       87.13     30.70 o
   6  -6  11        1.49       -1.02      4.38 o
  -9  -5  11       60.78       54.76      5.05 o
  -8  -5  11       28.74       34.31      5.18 o
  -7  -5  11      111.60      133.03      8.83 o
  -6  -5  11       90.78       95.70      8.34 o
  -5  -5  11     1141.54     1121.24     51.98 o
  -4  -5  11      148.58      153.88     11.58 o
  -3  -5  11      100.56       90.11     16.77 o
  -2  -5  11        6.12        2.44      4.58 o
  -1  -5  11      107.12      108.14     12.17 o
   0  -5  11       30.08       27.90      8.37 o
   1  -5  11       34.96       42.71     11.35 o
   2  -5  11       35.74       32.90     10.84 o
   3  -5  11      393.14      430.83     20.97 o
   4  -5  11       28.33       35.44     10.25 o
   5  -5  11       93.20       90.23     28.66 o
   6  -5  11       24.74        9.34      7.41 o
  -9  -4  11       35.92       24.36      4.27 o
  -8  -4  11        0.49        0.62      2.91 o
  -7  -4  11        2.27        4.60      3.65 o
  -6  -4  11       18.86       24.82      7.39 o
  -5  -4  11       10.82       16.57      7.19 o
  -4  -4  11      147.63      167.74     14.54 o
  -3  -4  11       93.26       87.46     10.03 o
  -2  -4  11      363.43      357.44     20.77 o
  -1  -4  11      132.86      146.28     19.87 o
   0  -4  11      169.62      192.63     17.58 o
   1  -4  11      751.15      744.38     27.02 o
   2  -4  11      162.76      184.31     14.65 o
   3  -4  11        9.11        8.88      5.46 o
   4  -4  11       12.10        3.79      4.87 o
   5  -4  11       15.38       10.20     10.50 o
   6  -4  11        3.69        6.59      5.11 o
 -10  -3  11       31.63       26.87      8.84 o
  -9  -3  11      112.42      107.40      7.01 o
  -8  -3  11      156.23      170.96     10.94 o
  -7  -3  11      277.37      254.63     14.42 o
  -6  -3  11      134.31      142.74     10.18 o
  -5  -3  11      297.21      329.38     23.77 o
  -4  -3  11      120.86      126.70     11.21 o
  -3  -3  11      251.84      250.75     16.59 o
  -2  -3  11       20.39       16.35      6.99 o
  -1  -3  11       99.71      114.79     12.19 o
   0  -3  11        7.19        9.80      6.70 o
   1  -3  11       84.12       94.18     12.11 o
   2  -3  11        4.02        9.52      6.76 o
   3  -3  11      429.23      444.58     17.83 o
   4  -3  11      376.58      403.10     19.31 o
   5  -3  11       49.13       51.19     21.32 o
   6  -3  11       56.71       48.24     19.41 o
 -10  -2  11        9.87        4.10      5.18 o
  -9  -2  11       52.00       45.92      5.69 o
  -8  -2  11       29.46       26.10      5.45 o
  -7  -2  11       39.17       32.08      6.29 o
  -6  -2  11      180.50      209.22     14.84 o
  -5  -2  11       42.52       29.76      7.21 o
  -4  -2  11      420.46      420.78     21.86 o
  -3  -2  11       62.81       81.47     12.81 o
  -2  -2  11      341.95      351.50     22.18 o
  -1  -2  11      474.30      525.17     27.41 o
   0  -2  11      193.30      231.08     16.21 o
   1  -2  11        4.31        4.99      5.93 o
   2  -2  11        3.49        4.45      5.26 o
   3  -2  11        0.89        4.24      4.80 o
   4  -2  11        0.28       -0.47      4.09 o
   5  -2  11       25.01       35.07      8.42 o
 -10  -1  11      101.07      106.57      7.20 o
  -9  -1  11       64.82       76.88      7.12 o
  -8  -1  11      137.82      135.30      9.46 o
  -7  -1  11      139.88      152.34     12.89 o
  -6  -1  11       41.75       41.89      9.69 o
  -5  -1  11       11.76        1.46      5.66 o
  -4  -1  11        0.09        3.60      8.56 o
  -3  -1  11       36.38       35.15      8.87 o
  -2  -1  11      303.91      296.85     18.23 o
  -1  -1  11      119.77      141.55     21.95 o
   0  -1  11       58.49       60.18     11.01 o
   1  -1  11      660.62      751.62     33.90 o
   2  -1  11      181.43      207.41     23.95 o
   3  -1  11       49.09       77.97      9.53 o
   4  -1  11      188.10      200.04     15.11 o
 -10   0  11        1.97        6.99      5.50 o
  -9   0  11       30.45       29.93      5.97 o
  -8   0  11      261.48      265.83     13.43 o
  -7   0  11       37.32       38.02      7.79 o
  -6   0  11      369.20      415.02     22.66 o
  -5   0  11      125.61      151.63     15.46 o
  -4   0  11      445.36      516.38     26.87 o
  -3   0  11      139.75      174.95     17.97 o
  -2   0  11      477.60      521.73     36.67 o
  -1   0  11       21.18       23.68     10.95 o
   0   0  11       47.70       40.02     10.41 o
   1   0  11        0.54        5.76      5.03 o
   2   0  11        4.67        1.94      4.99 o
   3   0  11       26.41       31.80      8.77 o
   4   0  11       11.37       14.73      6.40 o
 -10   1  11       51.31       64.23     11.04 o
  -9   1  11       19.61       20.28      9.31 o
  -8   1  11      112.97      121.96     12.84 o
  -7   1  11       51.61       45.98      8.66 o
  -6   1  11        0.93        6.76      7.55 o
  -5   1  11      307.24      297.35     26.83 o
  -4   1  11      168.20      169.92     17.87 o
  -3   1  11       86.53       86.66     18.85 o
  -2   1  11       98.37      128.49     14.60 o
  -1   1  11      280.37      304.10     33.02 o
   0   1  11      422.55      438.06     19.47 o
   1   1  11      341.93      318.23     17.33 o
   2   1  11        6.22       11.96      8.45 o
   3   1  11       52.82       53.43      8.72 o
 -10   2  11       34.44       41.33     18.47 o
  -9   2  11      163.18      184.59     19.25 o
  -8   2  11      210.16      267.62     24.51 o
  -7   2  11       82.49      116.89     17.75 o
  -6   2  11      333.48      424.00     57.37 o
  -5   2  11      379.64      424.70     35.37 o
  -4   2  11       98.40      127.20     14.55 o
  -3   2  11       67.72       67.81     12.45 o
  -2   2  11       17.72       18.71     18.03 o
  -1   2  11        4.35        8.04      5.27 o
   0   2  11        1.54       -0.53      3.82 o
   1   2  11        5.24        6.01      5.93 o
   2   2  11        5.22       10.20      7.72 o
 -10   3  11       35.82       -0.38      5.39 o
  -9   3  11       11.17       -0.26      5.41 o
  -8   3  11        1.09        0.99     11.53 o
  -7   3  11        0.21        2.08      8.14 o
  -6   3  11        8.21       10.48     11.62 o
  -5   3  11       95.41       89.50     13.66 o
  -4   3  11       79.63      121.41     21.38 o
  -3   3  11      397.21      417.24     24.98 o
  -2   3  11       85.65      103.85     34.71 o
  -1   3  11       92.62       99.52     31.14 o
   0   3  11       77.15       58.00     25.25 o
   1   3  11       63.12       63.94     16.63 o
  -9   4  11       62.10        0.91      7.38 o
  -8   4  11       23.74        0.76      7.41 o
  -7   4  11      143.66      236.01     46.47 o
  -6   4  11       16.03       14.98     22.97 o
  -5   4  11      126.20      159.25     44.71 o
  -4   4  11       22.07       17.47     26.75 o
  -3   4  11        0.47       -1.12      8.47 o
  -2   4  11        1.17       11.09      5.63 o
  -1   4  11        3.99        3.62      6.83 o
  -8   5  11       10.03       -0.44      7.37 o
  -7   5  11      121.78      140.78     26.66 o
  -6   5  11       34.11       39.84     18.88 o
  -5   5  11       46.41       65.25     22.28 o
  -4   5  11       68.39       71.41      7.92 o
  -3   5  11      142.43      143.18     20.48 o
  -2 -11  12       29.35       21.44     15.62 o
  -1 -11  12        6.35        7.05      8.71 o
   0 -11  12        4.74        0.24      7.92 o
   1 -11  12       18.30       31.85     11.65 o
   2 -11  12        3.71        0.51      9.12 o
   3 -11  12       15.47       12.26     16.73 o
   4 -11  12        6.27        4.02      7.87 o
  -4 -10  12       16.04       21.90     10.11 o
  -3 -10  12       45.87       45.46     10.38 o
  -2 -10  12        3.27       11.40      9.71 o
  -1 -10  12       23.11       30.61     10.11 o
   0 -10  12        1.25        0.85      5.02 o
   1 -10  12       22.74       16.95      9.43 o
   2 -10  12        0.24       -1.00      6.77 o
   3 -10  12        1.15        0.86      5.80 o
   4 -10  12        1.44        2.50      8.38 o
   5 -10  12       25.09       15.33      7.95 o
  -5  -9  12        6.57        1.46      4.14 o
  -4  -9  12       10.39       -0.92      7.74 o
  -3  -9  12       22.58       25.47     10.72 o
  -2  -9  12       27.06       37.00     12.13 o
  -1  -9  12       10.59       27.56     16.74 o
   0  -9  12        0.45       -7.35      9.57 o
   1  -9  12       35.66       26.22     16.58 o
   2  -9  12       72.58      109.67     44.90 o
   3  -9  12        0.79        7.27      9.48 o
   4  -9  12        2.72        1.60      5.85 o
   5  -9  12       92.95       79.12     29.14 o
  -6  -8  12       24.85       19.89      6.24 o
  -5  -8  12      139.35      160.59     19.52 o
  -4  -8  12       64.51       89.33     10.68 o
  -3  -8  12      140.00      151.14     13.73 o
  -2  -8  12        4.15        2.74      6.67 o
  -1  -8  12       84.78       96.74     13.81 o
   0  -8  12       29.86       14.22      9.98 o
   1  -8  12        8.13        3.03      7.01 o
   2  -8  12        0.38       -2.54     10.14 o
   3  -8  12       51.10       58.88     15.44 o
   4  -8  12        0.55        1.42      4.59 o
   5  -8  12       22.37       30.81     10.52 o
  -7  -7  12        2.76        2.95      4.38 o
  -6  -7  12       28.49       22.36      6.32 o
  -5  -7  12        9.10       10.70      5.85 o
  -4  -7  12        4.84        1.34      7.92 o
  -3  -7  12        0.32        1.48      6.72 o
  -2  -7  12      114.65      144.69     13.85 o
  -1  -7  12       36.93       48.31     12.97 o
   0  -7  12       51.96       66.21     11.51 o
   1  -7  12       56.43       59.08     11.46 o
   2  -7  12      235.72      249.79     21.98 o
   3  -7  12      225.32      260.06     23.59 o
   4  -7  12       61.31       61.70     21.61 o
   5  -7  12        1.02        2.66      4.99 o
  -8  -6  12       14.96       17.63     13.43 o
  -7  -6  12       51.42       51.89      8.51 o
  -6  -6  12       92.04      102.27      9.63 o
  -5  -6  12      347.57      379.32     27.36 o
  -4  -6  12       92.07       70.72      9.76 o
  -3  -6  12      153.17      167.81     22.51 o
  -2  -6  12       31.50       33.72      9.01 o
  -1  -6  12        7.62        6.94      6.56 o
   0  -6  12      204.11      181.60     16.09 o
   1  -6  12        6.75       -0.30      4.34 o
   2  -6  12        7.72        1.07      6.45 o
   3  -6  12       84.27       91.03     16.38 o
   4  -6  12       77.43       76.75     25.43 o
   5  -6  12       61.78        0.31      3.64 o
  -8  -5  12       13.88       11.21      5.53 o
  -7  -5  12       25.08       10.96      6.27 o
  -6  -5  12       24.22       23.73      7.74 o
  -5  -5  12      130.66      129.81     11.11 o
  -4  -5  12        1.03       -2.62      5.62 o
  -3  -5  12       10.17        9.34      6.39 o
  -2  -5  12      200.10      200.76     15.42 o
  -1  -5  12      126.36      139.84     14.06 o
   0  -5  12      690.53      736.65     29.43 o
   1  -5  12        7.24        8.64      7.21 o
   2  -5  12       56.80       60.16     13.83 o
   3  -5  12      101.55       79.11     28.75 o
   4  -5  12        9.36       13.32      8.81 o
   5  -5  12        1.20       -3.14      5.94 o
  -9  -4  12       49.16       43.10      5.77 o
  -8  -4  12       88.08       98.64      8.23 o
  -7  -4  12      162.01      172.50     16.60 o
  -6  -4  12       19.26       25.85     10.98 o
  -5  -4  12      124.43      133.96     11.69 o
  -4  -4  12       13.20       15.03      6.85 o
  -3  -4  12       32.05       29.73     10.21 o
  -2  -4  12        8.82       11.43      7.06 o
  -1  -4  12       69.80       71.83     11.69 o
   0  -4  12      125.46      132.95     14.33 o
   1  -4  12      147.65      149.09     25.17 o
   2  -4  12       32.58       55.96     11.65 o
   3  -4  12       41.45       44.99      9.08 o
   4  -4  12      250.65      270.70     18.24 o
   5  -4  12       95.88       98.83     32.03 o
  -9  -3  12        1.14        2.96      3.28 o
  -8  -3  12        0.60       -0.64      4.07 o
  -7  -3  12        0.36        0.88      3.36 o
  -6  -3  12       30.43       35.52      9.06 o
  -5  -3  12        7.56        3.85      5.04 o
  -4  -3  12      461.52      476.54     21.19 o
  -3  -3  12      429.99      449.03     25.26 o
  -2  -3  12      159.89      169.37     18.32 o
  -1  -3  12      171.35      192.25     20.01 o
   0  -3  12        6.13       10.77      9.29 o
   1  -3  12      127.84      143.61     15.42 o
   2  -3  12      102.29       87.69     32.34 o
   3  -3  12        5.77        8.93      6.18 o
   4  -3  12       12.82       10.26      6.48 o
  -9  -2  12       81.72       95.19     25.04 o
  -8  -2  12       85.48       73.35     10.41 o
  -7  -2  12      143.94      140.21     11.17 o
  -6  -2  12      110.54      118.13     11.44 o
  -5  -2  12       51.55       29.58      8.26 o
  -4  -2  12        5.01        6.34      6.25 o
  -3  -2  12       76.48       72.89     11.74 o
  -2  -2  12       27.97       30.45     11.75 o
  -1  -2  12      511.69      518.62     30.19 o
   0  -2  12       17.14       14.73      8.82 o
   1  -2  12      295.05      304.96     21.15 o
   2  -2  12       86.51       78.15     29.27 o
   3  -2  12       77.67      110.25     13.31 o
   4  -2  12       81.72       76.34     13.92 o
 -10  -1  12       28.91       30.62      5.72 o
  -9  -1  12        3.06        3.13      3.88 o
  -8  -1  12       44.97       50.67      8.18 o
  -7  -1  12       72.09       82.12     13.95 o
  -6  -1  12      307.56      309.40     17.28 o
  -5  -1  12      392.58      439.69     24.25 o
  -4  -1  12      531.08      573.46     25.03 o
  -3  -1  12      108.19      137.46     14.50 o
  -2  -1  12       53.75       37.44     29.81 o
  -1  -1  12      333.96      362.89     22.28 o
   0  -1  12       92.30       56.01     41.44 o
   1  -1  12        1.31       -2.36      4.74 o
   2  -1  12       57.96       48.52     16.90 o
   3  -1  12        3.54        7.61      6.07 o
 -10   0  12      168.41      196.28     17.03 o
  -9   0  12       60.17       52.20     13.39 o
  -8   0  12       75.70      104.72     12.83 o
  -7   0  12      105.68      131.66     12.65 o
  -6   0  12       30.30       32.44      9.00 o
  -5   0  12       19.88        2.58      5.72 o
  -4   0  12        2.11        1.24      5.22 o
  -3   0  12       76.56       47.08     35.55 o
  -2   0  12       96.40       98.39     70.24 o
  -1   0  12      168.67      189.72     18.31 o
   0   0  12       38.01       29.11     24.60 o
   1   0  12      290.35      321.75     20.16 o
   2   0  12      136.35      130.15     12.47 o
  -9   1  12       37.11       37.50     12.50 o
  -8   1  12      182.96      207.00     16.41 o
  -7   1  12      111.67      129.01     13.57 o
  -6   1  12      123.05      143.64     14.76 o
  -5   1  12      273.78      328.33     29.34 o
  -4   1  12      117.22      139.52     15.90 o
  -3   1  12      124.40      137.25     16.67 o
  -2   1  12      141.12      165.14     18.08 o
  -1   1  12       89.70       61.64     49.42 o
   0   1  12       16.01       12.26      8.09 o
   1   1  12        2.65        5.24      7.75 o
  -9   2  12        5.39        2.66      7.78 o
  -8   2  12       51.81       -0.18      5.77 o
  -7   2  12        2.81        1.50      6.46 o
  -6   2  12        0.54        1.45      8.00 o
  -5   2  12        4.07       10.89      8.37 o
  -4   2  12      100.17      123.47     16.49 o
  -3   2  12      201.78      215.14     21.69 o
  -2   2  12       35.43       14.45     25.60 o
  -1   2  12       93.74      134.08     11.69 o
   0   2  12      100.64       92.67     35.72 o
  -8   3  12       82.92       -2.28      9.34 o
  -7   3  12       27.55       41.30     17.65 o
  -6   3  12       96.32      143.13     43.46 o
  -5   3  12      180.22      194.07     22.97 o
  -4   3  12       78.67       96.47     16.44 o
  -3   3  12       11.40       16.36     19.61 o
  -2   3  12        2.37       -5.12      4.87 o
  -1   3  12        7.86       -1.00      5.88 o
  -7   4  12       21.09       16.57     15.75 o
  -6   4  12       58.80       72.40     23.86 o
  -5   4  12       30.07       53.59     22.77 o
  -4   4  12       48.54       79.72     26.87 o
  -3   4  12       52.00       47.93     15.09 o
   0 -11  13        0.45       -3.82      9.96 o
   1 -11  13       41.17       35.39     12.91 o
  -3 -10  13        2.50       13.44      8.39 o
  -2 -10  13        0.82        4.14      6.89 o
  -1 -10  13        4.42       -4.77      9.42 o
   0 -10  13        8.87       20.03     10.08 o
   1 -10  13        1.88        0.51      6.20 o
   2 -10  13       53.70       35.20     30.80 o
   3 -10  13       88.85       69.09     52.49 o
  -4  -9  13        6.18       -1.22      6.21 o
  -3  -9  13       84.25       59.55     43.41 o
  -2  -9  13       13.95       16.62     12.50 o
  -1  -9  13       68.48       81.93     23.63 o
   0  -9  13       39.89       41.56     14.14 o
   1  -9  13       40.50       31.80     24.28 o
   2  -9  13        1.87       14.03      9.92 o
   3  -9  13        8.64       13.69      9.92 o
   4  -9  13        4.28       -6.04      7.62 o
  -5  -8  13      166.06      145.62     13.06 o
  -4  -8  13        8.34        1.36      4.79 o
  -3  -8  13       56.01       32.51     24.17 o
  -2  -8  13        5.92        4.69      7.76 o
  -1  -8  13       47.28       26.09     24.08 o
   0  -8  13       36.46       24.02     21.87 o
   1  -8  13        0.85        3.97      9.01 o
   2  -8  13      116.11      111.32     19.36 o
   3  -8  13      121.40      148.84     18.22 o
   4  -8  13        0.69        0.80      6.22 o
  -6  -7  13        4.43        4.04      5.47 o
  -5  -7  13       34.18       -0.12      4.06 o
  -4  -7  13       54.48       -0.27      4.72 o
  -3  -7  13       68.64       24.94     30.42 o
  -2  -7  13        1.10       -0.50      4.52 o
  -1  -7  13      151.73      150.51     16.11 o
   0  -7  13       27.86       11.09     10.61 o
   1  -7  13        4.34        3.05      6.51 o
   2  -7  13        1.27        8.05      8.19 o
   3  -7  13       12.18       16.70      9.63 o
   4  -7  13       99.20       92.02     33.53 o
  -7  -6  13       31.91       14.65     10.03 o
  -6  -6  13        7.86        1.31      3.99 o
  -5  -6  13       28.00       12.50      9.83 o
  -4  -6  13       28.71       10.98     16.66 o
  -3  -6  13        4.62        1.36      4.97 o
  -2  -6  13      102.21      122.13     14.54 o
  -1  -6  13      112.23       94.05     65.82 o
   0  -6  13       13.78       24.28     10.11 o
   1  -6  13       57.09       77.05     14.12 o
   2  -6  13       53.06       54.25     12.69 o
   3  -6  13       59.13       61.30     16.22 o
   4  -6  13       35.66       35.33     10.35 o
  -8  -5  13       50.98       40.50      8.37 o
  -7  -5  13       63.72       72.09     12.12 o
  -6  -5  13        3.96        2.24      4.44 o
  -5  -5  13        4.62        4.81      5.45 o
  -4  -5  13       80.79       78.71     11.45 o
  -3  -5  13       65.47       54.14     10.78 o
  -2  -5  13       66.53       52.28     40.51 o
  -1  -5  13       74.19       35.63     30.73 o
   0  -5  13        6.60       16.76      9.04 o
   1  -5  13       37.78       44.29     20.26 o
   2  -5  13        2.80        3.92      7.95 o
   3  -5  13       26.86       41.41     11.31 o
   4  -5  13       33.43       28.06     12.43 o
  -8  -4  13        2.82        5.79      5.44 o
  -7  -4  13        7.36        3.97      6.10 o
  -6  -4  13       84.57       79.28     10.58 o
  -5  -4  13      165.51      165.94     17.59 o
  -4  -4  13       79.84       55.17     44.09 o
  -3  -4  13       91.61       54.16     41.41 o
  -2  -4  13      350.73      396.82     23.05 o
  -1  -4  13       22.76       -0.06      3.97 o
   0  -4  13      170.25      193.09     18.97 o
   1  -4  13      151.75      148.49     17.52 o
   2  -4  13       63.94       76.16     17.30 o
   3  -4  13       16.85        9.65      7.01 o
  -8  -3  13       99.70      113.43     12.26 o
  -7  -3  13      109.04      129.37     20.12 o
  -6  -3  13      153.49      201.71     27.31 o
  -5  -3  13       20.80        7.98     10.08 o
  -4  -3  13       11.49        7.35      7.89 o
  -3  -3  13        0.60       -4.07      6.52 o
  -2  -3  13       25.77       19.55     19.01 o
  -1  -3  13       23.39        0.07      4.09 o
   0  -3  13       30.72       23.55     25.71 o
   1  -3  13      186.67      198.90     19.58 o
   2  -3  13       23.30       17.30      9.78 o
   3  -3  13        8.33        0.65      4.34 o
  -9  -2  13        0.08       -6.02      4.77 o
  -8  -2  13        0.74       -1.74      5.27 o
  -7  -2  13       29.51       28.30      9.81 o
  -6  -2  13      224.69      221.62     19.68 o
  -5  -2  13       95.47      113.41     16.85 o
  -4  -2  13      154.44      168.88     16.43 o
  -3  -2  13      334.79      385.52     23.65 o
  -2  -2  13       79.93       84.58     60.74 o
  -1  -2  13      149.54      153.85     17.87 o
   0  -2  13      310.22      337.73     24.21 o
   1  -2  13       10.89       14.64     16.31 o
   2  -2  13       32.13       18.14      9.02 o
  -9  -1  13      180.54      188.21     13.05 o
  -8  -1  13       37.78       44.96      8.96 o
  -7  -1  13       38.30       62.76     12.97 o
  -6  -1  13      124.51      153.73     15.09 o
  -5  -1  13       41.10       16.70     22.54 o
  -4  -1  13       31.83       17.96     17.50 o
  -3  -1  13        3.85        5.77      7.67 o
  -2  -1  13        0.56        2.22      6.64 o
  -1  -1  13      226.36      231.46     21.56 o
   0  -1  13       26.49       15.43     19.03 o
   1  -1  13       40.46       39.55     14.43 o
   2  -1  13      114.54      152.15     14.52 o
  -8   0  13       32.00       30.40      8.79 o
  -7   0  13       60.74       67.90     13.67 o
  -6   0  13       57.60       35.16     28.58 o
  -5   0  13      233.83      288.55     26.12 o
  -4   0  13      276.62      336.33     29.18 o
  -3   0  13      153.41      191.24     19.93 o
  -2   0  13        9.23       -0.66      5.68 o
  -1   0  13      264.75      294.51     29.62 o
   0   0  13       43.83       35.27     12.05 o
   1   0  13       37.11       28.46     14.76 o
  -8   1  13        2.55        6.02      6.40 o
  -7   1  13       25.30       26.83     10.06 o
  -6   1  13        0.76       -4.53      7.92 o
  -5   1  13        8.15        9.43     10.85 o
  -4   1  13       22.62       24.05     14.41 o
  -3   1  13       80.23       64.03     17.22 o
  -2   1  13      132.49      152.52     23.14 o
  -1   1  13       29.81       32.95     11.30 o
   0   1  13        2.24       11.76      7.74 o
  -7   2  13      133.67      171.92     17.96 o
  -6   2  13       95.25      124.24     16.91 o
  -5   2  13      119.86      123.70     44.70 o
  -4   2  13       92.12      144.32     19.43 o
  -3   2  13      111.62      117.20     87.14 o
  -2   2  13        5.63       -0.13      3.90 o
  -3  -9  14        0.08       -6.13     12.62 o
  -2  -9  14        3.86        0.24      5.53 o
  -1  -9  14        0.52       -3.18      7.24 o
   0  -9  14        3.95        6.63      8.63 o
   1  -9  14        3.06       11.85     12.22 o
  -4  -8  14        1.23       -1.41      5.74 o
  -3  -8  14      176.26      228.63     23.17 o
  -2  -8  14        2.32       -1.12      5.75 o
  -1  -8  14        2.90        0.77      5.64 o
   0  -8  14       19.32       10.17      9.94 o
   1  -8  14        0.27        5.29      8.27 o
   2  -8  14        0.11       -3.82      8.04 o
  -5  -7  14        1.27       -0.46      3.98 o
  -4  -7  14       50.08        1.45      6.48 o
  -3  -7  14        0.60        1.42      5.45 o
  -2  -7  14        0.36        4.66      7.15 o
  -1  -7  14       45.57       26.72     24.24 o
   0  -7  14      151.62      177.23     19.19 o
   1  -7  14       37.08       51.73     14.04 o
   2  -7  14       22.49       27.43     18.78 o
  -6  -6  14       19.35        0.60      3.97 o
  -5  -6  14       12.22        0.18      4.75 o
  -4  -6  14      122.68       93.12     59.56 o
  -3  -6  14       59.13       40.71     33.11 o
  -2  -6  14        6.09        7.62      8.71 o
  -1  -6  14        1.06        2.40      6.66 o
   0  -6  14        1.09       -2.09      6.71 o
   1  -6  14        1.92        1.86      6.68 o
   2  -6  14        0.06       -3.14      7.50 o
  -7  -5  14        2.63        6.28      7.24 o
  -6  -5  14       48.77       31.16     25.86 o
  -5  -5  14       15.21       -0.32      4.59 o
  -4  -5  14       36.68       21.76     21.13 o
  -3  -5  14       46.61       31.27     27.49 o
  -2  -5  14      124.15      153.56     17.65 o
  -1  -5  14       64.66       50.47     40.42 o
   0  -5  14      144.66      155.44     19.08 o
   1  -5  14       86.79       79.61     15.88 o
   2  -5  14       81.77       80.38     16.12 o
  -7  -4  14       87.11      109.61     13.15 o
  -6  -4  14      150.20      162.83     17.96 o
  -5  -4  14      109.85      151.82     22.28 o
  -4  -4  14       25.17       16.67     17.69 o
  -3  -4  14       17.20       10.41     10.80 o
  -2  -4  14       31.25       18.31     17.26 o
  -1  -4  14       15.36       15.94     15.37 o
   0  -4  14       21.36       12.63     12.66 o
   1  -4  14        3.09       -2.17      7.13 o
   2  -4  14       11.47        9.61      8.52 o
  -7  -3  14        5.39        7.63      6.49 o
  -6  -3  14        3.55       12.06     12.90 o
  -5  -3  14      100.40       70.60     52.78 o
  -4  -3  14       81.29       74.82     56.91 o
  -3  -3  14       89.44      123.61     16.59 o
  -2  -3  14      126.38      164.02     19.24 o
  -1  -3  14      342.00      387.21     26.98 o
   0  -3  14        9.51        8.70     12.47 o
   1  -3  14       44.07       18.63     29.41 o
  -7  -2  14       36.12       47.91     10.68 o
  -6  -2  14      107.95       80.84     51.77 o
  -5  -2  14       99.57      113.96     15.60 o
  -4  -2  14        0.42       -5.07      7.79 o
  -3  -2  14        0.34       -5.38      8.20 o
  -2  -2  14       16.31        6.87      9.14 o
  -1  -2  14       37.72       20.27     17.99 o
   0  -2  14        0.71        3.14      8.44 o
   1  -2  14      125.04      175.36     16.37 o
  -7  -1  14       43.67       55.24     11.85 o
  -6  -1  14       73.63       63.51     27.66 o
  -5  -1  14       94.86       81.11     58.15 o
  -4  -1  14      163.84      189.21     20.74 o
  -3  -1  14      262.78      307.96     25.46 o
  -2  -1  14       40.01       -3.37      8.30 o
  -1  -1  14        7.34        9.68     12.08 o
   0  -1  14      171.01      243.63     24.48 o
  -7   0  14       31.83       30.55     13.69 o
  -6   0  14        2.88       -2.50      6.84 o
  -5   0  14       28.49       18.59     14.87 o
  -4   0  14        0.13       -5.87     10.92 o
  -3   0  14        4.40       -0.62      7.63 o
  -2   0  14       12.32        3.35      8.02 o
  -5   1  14       77.96       74.39     54.10 o
  -4   1  14       80.18       53.07     41.83 o
  -3  -7  15      149.55      181.61     18.77 o
  -2  -7  15       45.87       16.60     16.17 o
  -1  -7  15        0.76       -0.93      6.25 o
   0  -7  15       13.51        9.06      9.82 o
  -4  -6  15        9.40        9.36      9.69 o
  -3  -6  15       11.23        8.76     10.99 o
  -2  -6  15        8.61        3.43      9.43 o
  -1  -6  15       92.32       82.07     56.71 o
   0  -6  15       37.20       47.09     18.13 o
  -5  -5  15      125.83      111.94     71.86 o
  -4  -5  15        9.37       17.86     12.95 o
  -3  -5  15       23.29       20.73     15.18 o
  -2  -5  15       50.41       23.16     22.86 o
  -1  -5  15       30.11       11.72     11.43 o
   0  -5  15       30.76       18.47     14.59 o
  -5  -4  15        3.51        5.32      9.89 o
  -4  -4  15       38.97       19.36     24.35 o
  -3  -4  15       71.76       50.21     42.33 o
  -2  -4  15       78.77       69.36     54.90 o
  -1  -4  15       31.71        0.30      5.95 o
  -5  -3  15      104.14       54.45     49.75 o
  -4  -3  15       29.03       18.23     17.59 o
  -3  -3  15       28.03       18.72     19.73 o
  -2  -3  15        1.64        2.48      8.01 o
  -5  -2  15       10.67       19.03     19.00 o
  -4  -2  15      149.09      182.23     21.55 o
  -3  -2  15       78.95       54.42     41.79 o
 
